# Supplementary material for: Polygenic risk score-based phenome-wide association for glaucoma and its impact on disease susceptibility in two large biobanks
Source: J Transl Med. 2024 Apr 15;22:355. doi: 10.1186/s12967-024-05152-4 (PMC11020996; doi:10.1186/s12967-024-05152-4)
Supplement: Supplementary file 2 — Additional file 2: Table S3. Descriptions of disease phenotypes included in the PheWAS analyses. Table S4. Descriptions of disease phenotypes included in the PheWAS analyses for the diagnosis of POAG. [file 12967_2024_5152_MOESM2_ESM.xlsx]

## Sheet: Table S3
Table S3. Descriptions of disease phenotypes included in the PheWAS analyses
PheCode	Description	Disease category	UKBB_Cases(n)	UKBB_Prevalence (%)	UKBB_OR	UKBB_P-value	PMBB_Cases(n)	PMBB_Prevalence (%)	PMBB_OR	PMBB_P-value
365	Glaucoma	sense organs	5606	0.0148343	1.61867	3.38e-276	1181	0.0422797	1.3882	9.01586e-25
365.11	Primary open angle glaucoma	sense organs	1341	0.00354847	1.92586	1.2e-126	405	0.014499	1.39674	2.90413e-10
557.1	Celiac disease	digestive	1956	0.00517585	0.806863	3.92e-21	183	0.00655139	0.742344	0.000166792
528.6	Leukoplakia of oral mucosa	digestive	348	0.000920857	1.01268	0.814281	95	0.003401	0.699576	0.00109416
729.1	Rheumatism, unspecified and fibrositis	musculoskeletal	357	0.000944672	0.92822	0.160058	23	0.000823399	1.91382	0.00286409
681.2	Cellulitis and abscess of face/neck	dermatologic	555	0.00146861	0.972866	0.517491	246	0.00880679	0.823872	0.00427477
720	Spinal stenosis	musculoskeletal	824	0.00218042	0.994874	0.882853	1695	0.0606809	0.926796	0.00463075
195.1	Malignant neoplasm, other	neoplasms	17847	0.0472257	0.986579	0.0799808	1239	0.0443561	1.08984	0.00509467
285.1	Acute posthemorrhagic anemia	hematopoietic	272	0.00071975	0.936088	0.277149	2430	0.0869939	1.06252	0.00730594
702.1	Actinic keratosis	dermatologic	3114	0.00824008	1.00477	0.791997	2200	0.0787599	0.938995	0.00828263
428.1	Congestive heart failure (CHF) NOS	circulatory system	2642	0.0069911	0.975418	0.204008	4316	0.154513	1.0488	0.00872215
204.4	Multiple myeloma	neoplasms	668	0.00176762	0.945434	0.14797	185	0.00662299	1.21004	0.0143102
433.5	Cerebral aneurysm	circulatory system	410	0.00108492	0.989256	0.827021	308	0.0110264	1.15868	0.0146209
195	Cancer, suspected or other	neoplasms	894	0.00236565	1.03679	0.280714	1997	0.0714925	1.06106	0.0159052
275.1	Disorders of iron metabolism	hematopoietic	747	0.00197667	0.994458	0.879439	187	0.00669459	0.829555	0.0163515
395.2	Nonrheumatic aortic valve disorders	circulatory system	310	0.000820303	1.08392	0.155962	3602	0.128951	0.95361	0.0167557
751.21	Cystic kidney disease	congenital anomalies	454	0.00120135	1.04716	0.326104	415	0.014857	1.12855	0.020709
386.2	Peripheral or central vertigo	sense organs	489	0.00129396	0.984177	0.724612	607	0.0217306	0.90433	0.0210703
420.21	Acute pericarditis	circulatory system	219	0.000579505	1.0109	0.87244	161	0.00576379	1.20687	0.0240002
722.1	Displacement of intervertebral disc	musculoskeletal	544	0.0014395	0.946729	0.202525	1306	0.0467547	0.934542	0.0240882
204	Leukemia	neoplasms	486	0.00128602	0.948923	0.248428	598	0.0214084	1.09796	0.0322305
367.8	Hypermetropia	sense organs	312	0.000825596	0.979529	0.714965	730	0.026134	0.918684	0.0331931
591	Urinary tract infection	genitourinary	13837	0.0366146	0.978916	0.0142505	3594	0.128665	1.04158	0.0341894
430.1	Subarachnoid hemorrhage	circulatory system	823	0.00217777	1.01047	0.765266	105	0.00375899	1.24339	0.0347135
540.11	Acute appendicitis	digestive	2363	0.00625283	0.966624	0.100382	126	0.00451079	0.818052	0.034815
706.2	Sebaceous cyst	dermatologic	8847	0.0234104	1.00559	0.604356	1128	0.0403823	0.9345	0.0359096
214.1	Lipoma of skin and subcutaneous tissue	neoplasms	4868	0.0128814	1.01753	0.228481	266	0.00952279	0.87492	0.0410875
276.6	Fluid overload	endocrine/metabolic	693	0.00183377	0.949154	0.170173	1969	0.0704901	1.05182	0.0416155
426.9	Cardiac pacemaker/device in situ	circulatory system	255	0.000674766	0.973054	0.662946	3082	0.110335	1.04267	0.0426268
555.21	Ulcerative colitis (chronic)	digestive	611	0.00161679	1.03211	0.435137	239	0.00855619	1.15006	0.0435695
411.2	Myocardial infarction	circulatory system	13206	0.0349449	1.00912	0.312548	2718	0.0973043	1.04443	0.047942
702.2	Seborrheic keratosis	dermatologic	3431	0.00907891	0.990474	0.577212	2797	0.100132	0.958832	0.0481215
707	Chronic ulcer of skin	dermatologic	1480	0.00391629	0.936142	0.0114009	959	0.0343322	1.0709	0.0491889
324	Other CNS infection and poliomyelitis	neurological	344	0.000910272	0.902007	0.0562731	142	0.00508359	1.18981	0.0502317
201	Hodgkin's disease	neoplasms	270	0.000714458	1.03555	0.566235	229	0.00819819	0.872141	0.0529872
627.4	Premenopausal menorrhagia	genitourinary	275	0.000727688	1.04597	0.457315	62	0.0022196	1.29655	0.0551487
386.3	Labyrinthitis	sense organs	804	0.0021275	0.93737	0.0671544	42	0.0015036	1.37216	0.0555379
427.12	Paroxysmal ventricular tachycardia	circulatory system	1069	0.00282872	1.00067	0.982531	2485	0.0889629	1.04377	0.0559185
261.4	Vitamin D deficiency	endocrine/metabolic	810	0.00214337	1.00879	0.803426	3334	0.119357	0.963075	0.056558
580.2	Nephrotic syndrome without mention of glomerulonephritis	genitourinary	533	0.00141039	0.968581	0.46179	241	0.00862779	0.878029	0.0573389
573.7	Abnormal results of function study of liver	digestive	4147	0.0109735	1.00332	0.831904	613	0.0219454	1.0848	0.059328
345.3	Convulsions	neurological	2480	0.00656243	0.981873	0.364179	804	0.0287832	1.07373	0.0600371
244.4	Hypothyroidism NOS	endocrine/metabolic	15757	0.0416952	0.980333	0.0157122	4462	0.159739	0.967414	0.0602967
504	Other alveolar and parietoalveolar pneumonopathy	respiratory	383	0.00101347	0.933178	0.176731	564	0.0201912	0.919395	0.0615537
293	Symptoms involving head and neck	mental disorders	2035	0.00538489	1.03752	0.0976757	115	0.00411699	1.20481	0.0616153
276.1	Electrolyte imbalance	endocrine/metabolic	178	0.000471013	0.987907	0.871094	5706	0.204275	1.02991	0.0635885
530.2	Esophageal bleeding (varices/hemorrhage)	digestive	1969	0.00521025	0.966431	0.130962	609	0.0218022	1.08284	0.0653562
508	Pulmonary collapse; interstitial and compensatory emphysema	respiratory	2729	0.00722132	0.991988	0.675731	1482	0.0530555	1.0533	0.0660779
619.3	Noninflammatory disorders of cervix	genitourinary	2616	0.0069223	1.00027	0.988936	139	0.00497619	1.17922	0.0679063
415.2	Chronic pulmonary heart disease	circulatory system	212	0.000560982	0.862902	0.0319326	2275	0.0814449	1.04348	0.0689724
364	Corneal opacity and other disorders of cornea	sense organs	268	0.000709165	1.1106	0.0858664	218	0.00780439	1.13938	0.0697398
443.7	Peripheral angiopathy in diseases classified elsewhere	circulatory system	447	0.00118282	0.95114	0.290218	276	0.00988079	1.123	0.0698551
512.8	Cough	respiratory	3325	0.00879841	0.979673	0.238633	4993	0.178749	0.970425	0.070048
367.1	Myopia	sense organs	1562	0.00413327	1.14083	2.01e-07	1598	0.0572083	1.05082	0.0701138
276.13	Hyperpotassemia	endocrine/metabolic	1311	0.00346909	0.985929	0.608831	2043	0.0731393	1.04503	0.0709523
394.7	Disease of tricuspid valve	circulatory system	1501	0.00397186	0.992448	0.769772	1060	0.0379479	1.06134	0.073002
465.2	Acute pharyngitis	respiratory	951	0.00251648	1.00712	0.827186	1568	0.0561343	0.951389	0.0730696
695.8	Other specified erythematous conditions	dermatologic	182	0.000481597	1.01806	0.809171	537	0.0192246	0.920429	0.0731776
569	Other disorders of intestine	digestive	4072	0.0107751	0.996065	0.802561	1506	0.0539147	0.951112	0.0734523
530.9	Heartburn	digestive	2279	0.00603055	0.985901	0.499509	615	0.022017	0.925905	0.07513
613.7	Other signs and symptoms in breast	genitourinary	688	0.00182054	0.900786	0.00639148	266	0.00952279	1.1231	0.0759806
530.14	Reflux esophagitis	digestive	11359	0.0300575	0.976819	0.0139856	1070	0.0383059	0.943239	0.0765747
586.2	Cyst of kidney, acquired	genitourinary	1598	0.00422853	1.01437	0.569549	573	0.0205134	1.08253	0.0770664
619.1	Noninflammatory disorders of ovary, fallopian tube, and broad ligament	genitourinary	757	0.00200313	0.973191	0.456611	157	0.00562059	0.860829	0.0787594
470	Septal Deviations/Turbinate Hypertrophy	respiratory	4516	0.01195	0.989998	0.502445	866	0.0310028	0.937884	0.0802064
530.5	Disorders of esophageal motility	digestive	718	0.00189993	1.01074	0.774799	250	0.00894999	0.88931	0.0821617
749	Congenital anomalies of face and neck	congenital anomalies	254	0.000672119	0.892616	0.0707261	109	0.00390219	0.837814	0.0827926
316	Substance addiction and disorders	mental disorders	359	0.000949964	0.992151	0.881441	265	0.00948699	1.1193	0.0837766
610.2	Fibroadenosis of breast	genitourinary	307	0.000812365	1.00767	0.893604	29	0.0010382	0.710566	0.0842968
240	Simple and unspecified goiter	endocrine/metabolic	607	0.00160621	0.978622	0.595157	511	0.0182938	0.921735	0.0860222
646	Other complications of pregnancy NEC	pregnancy complications	2009	0.00531609	0.990727	0.688653	540	0.019332	1.08811	0.0869293
585.3	Chronic renal failure [CKD]	genitourinary	3485	0.0092218	0.996954	0.858128	4449	0.159274	1.0308	0.0892087
502	Postinflammatory pulmonary fibrosis	respiratory	1115	0.00295045	0.984029	0.591965	622	0.0222676	0.92999	0.0903518
733	Other disorders of bone and cartilage	musculoskeletal	863	0.00228362	0.932697	0.0411356	1933	0.0692013	0.957823	0.0913619
411.8	Other chronic ischemic heart disease, unspecified	circulatory system	16375	0.0433305	0.991292	0.283236	1811	0.0648337	1.04537	0.0926457
625	Pain and other symptoms associated with female genital organs	genitourinary	1868	0.00494299	0.978441	0.350519	955	0.034189	0.941689	0.0932681
579.8	Nonspecific abnormal findings in stool contents	digestive	2130	0.00563628	0.994804	0.81063	529	0.0189382	1.07985	0.0974982
698	Pruritus and related conditions	dermatologic	852	0.00225451	0.937014	0.0580073	1337	0.0478645	0.951856	0.0977236
411.3	Angina pectoris	circulatory system	17192	0.0454924	0.99569	0.585821	1567	0.0560985	1.04706	0.0985645
634.1	Missed abortion/Hydatidiform mole	pregnancy complications	1018	0.00269377	1.02611	0.4202	193	0.00690939	1.13739	0.101436
401.22	Hypertensive chronic kidney disease	circulatory system	1465	0.00387659	1.01062	0.686983	3164	0.113271	1.03374	0.10567
939	Atopic/contact dermatitis due to other or unspecified	dermatologic	2505	0.00662858	0.997507	0.900925	3125	0.111875	0.968161	0.107734
535	Gastritis and duodenitis	digestive	18770	0.049668	0.977601	0.0025586	1554	0.0556331	0.956602	0.108717
241.2	Nontoxic multinodular goiter	endocrine/metabolic	722	0.00191051	0.978577	0.561353	862	0.0308596	0.942906	0.110667
727.1	Synovitis and tenosynovitis	musculoskeletal	2586	0.00684292	0.93331	0.000475855	1106	0.0395947	1.05317	0.111714
221	Benign neoplasm of other female genital organs	neoplasms	212	0.000560982	1.0314	0.653053	13	0.000465399	0.622987	0.112159
596	Other disorders of bladder	genitourinary	8094	0.0214179	1.00083	0.941041	1525	0.0545949	0.95638	0.112472
610.4	Benign neoplasm of breast	genitourinary	1384	0.00366226	0.99446	0.837162	116	0.00415279	0.855193	0.113382
172.11	Melanomas of skin	neoplasms	3041	0.00804691	0.979301	0.25112	768	0.0274944	0.941013	0.115764
331	Other cerebral degenerations	neurological	306	0.000809719	1.00094	0.986908	225	0.00805499	1.11662	0.117141
741	Symptoms and disorders of the joints	musculoskeletal	542	0.00143421	0.976934	0.587489	1614	0.0577811	1.04339	0.11774
716.2	Unspecified monoarthritis	musculoskeletal	18157	0.048046	0.990357	0.204731	21	0.000751799	1.43603	0.118614
295.1	Schizophrenia	mental disorders	582	0.00154005	1.02307	0.58255	2	7.15999e-05	0.275211	0.119873
717	Polymyalgia Rheumatica	musculoskeletal	1546	0.00409093	0.989204	0.670805	190	0.00680199	0.887181	0.12102
345.11	Generalized convulsive epilepsy	neurological	471	0.00124633	0.983743	0.722332	154	0.00551319	1.14166	0.122093
573.9	Abnormal serum enzyme levels	digestive	245	0.000648304	1.00408	0.949212	1146	0.0410267	0.951861	0.122577
519.8	Other diseases of respiratory system, NEC	respiratory	10281	0.027205	0.98607	0.161699	588	0.0210504	0.934741	0.124859
342	Hemiplegia	neurological	1788	0.0047313	1.02662	0.267916	239	0.00855619	1.11077	0.125333
613.8	Other specified disorders of breast	genitourinary	343	0.000907626	0.991164	0.869755	192	0.00687359	0.889556	0.128761
596.5	Functional disorders of bladder	genitourinary	1578	0.00417561	0.968965	0.211653	649	0.0232342	0.938176	0.129109
747.11	Cardiac shunt/ heart septal defect	congenital anomalies	628	0.00166178	1.02975	0.463068	748	0.0267784	1.06108	0.129272
738.4	Acquired spondylolisthesis	musculoskeletal	292	0.000772673	1.02609	0.659899	492	0.0176136	0.929461	0.129327
420.2	Pericarditis	circulatory system	1278	0.00338177	0.987303	0.648561	1025	0.0366949	1.05241	0.129451
575.8	Other disorders of biliary tract	digestive	1242	0.00328651	1.03	0.298299	316	0.0113128	0.913546	0.130281
704	Diseases of hair and hair follicles	dermatologic	5098	0.01349	1.02168	0.128254	1529	0.0547381	1.04275	0.13522
594.1	Calculus of kidney	genitourinary	3388	0.00896512	0.998109	0.912745	1497	0.0535925	1.04271	0.137251
411.4	Coronary atherosclerosis	circulatory system	21127	0.055905	0.998236	0.807906	7438	0.26628	1.02403	0.138762
577.1	Acute pancreatitis	digestive	1342	0.00355112	0.98744	0.644064	239	0.00855619	0.904168	0.142623
740.9	Osteoarthrosis NOS	musculoskeletal	6368	0.0168506	0.983881	0.199961	2983	0.106791	1.03097	0.144211
274.1	Gout	endocrine/metabolic	2441	0.00645923	0.988984	0.586829	1734	0.0620771	1.0399	0.144344
481	Influenza	respiratory	460	0.00121722	1.0245	0.60367	604	0.0216232	0.938467	0.144976
703	Diseases of nail, NOS	dermatologic	383	0.00101347	1.04679	0.371	424	0.0151792	0.927252	0.145259
198.6	Secondary malignancy of bone	neoplasms	2738	0.00724513	0.970623	0.120721	530	0.018974	1.06974	0.145266
276.11	Hyperosmolality and/or hypernatremia	endocrine/metabolic	364	0.000963195	0.974976	0.629084	773	0.0276734	1.05775	0.145377
255	Disorders of adrenal glands	endocrine/metabolic	170	0.000449844	1.13334	0.10216	650	0.02327	0.940673	0.145747
613.9	Breast disorder NOS	genitourinary	198	0.000523936	0.942535	0.405885	147	0.00526259	1.13576	0.14794
251.1	Hypoglycemia	endocrine/metabolic	1161	0.00307217	1.00519	0.860159	341	0.0122078	0.920259	0.148716
496.3	Bronchiectasis	respiratory	2381	0.00630046	0.975906	0.236139	332	0.0118856	0.919173	0.149005
293.1	Swelling, mass, or lump in head and neck [Space-occupying lesion, intracranial NOS]	mental disorders	943	0.00249531	0.977265	0.480749	1293	0.0462893	1.0444	0.149383
714.1	Rheumatoid arthritis	musculoskeletal	2986	0.00790137	1.01394	0.451495	559	0.0200122	0.937237	0.150433
459	Other disorders of circulatory system	circulatory system	157	0.000415444	1.11517	0.171321	2754	0.0985931	1.03116	0.150516
427.8	Sinoatrial node dysfunction (Bradycardia)	circulatory system	534	0.00141304	0.995071	0.909267	1361	0.0487237	1.04368	0.15127
614.1	Pelvic peritoneal adhesions, female (postoperative) (postinfection)	genitourinary	2548	0.00674236	0.985869	0.476971	80	0.002864	0.842495	0.151443
560.1	Paralytic ileus	digestive	650	0.00171999	1.00467	0.905585	861	0.0308238	0.948828	0.151574
728.2	Laxity of ligament or hypermobility syndrome	musculoskeletal	133	0.000351937	0.896275	0.20784	53	0.0018974	1.23465	0.151654
389.4	Tinnitus	sense organs	621	0.00164325	1.04076	0.319623	1288	0.0461103	0.957752	0.152536
276.14	Hypopotassemia	endocrine/metabolic	1995	0.00527905	0.987758	0.583532	2871	0.102782	1.03022	0.154454
353	Nerve root and plexus disorders	neurological	1217	0.00322035	1.01774	0.540271	236	0.00844879	0.905956	0.155894
610.3	Fibrosclerosis of breast	genitourinary	303	0.00080178	1.09961	0.0986436	16	0.000572799	1.45091	0.157613
695.7	Prurigo and Lichen	dermatologic	844	0.00223334	0.975231	0.466842	394	0.0141052	1.07896	0.157959
569.2	Gastrointestinal complications	digestive	555	0.00146861	1.01067	0.802714	399	0.0142842	0.927635	0.158465
560.4	Other intestinal obstruction	digestive	3818	0.010103	0.994565	0.737807	532	0.0190456	0.936976	0.159887
414	Other forms of chronic heart disease	circulatory system	2491	0.00659153	0.988993	0.582977	1701	0.0608957	1.03823	0.1606
526.41	Temporomandibular joint disorder, unspecified	digestive	250	0.000661535	0.979043	0.73809	214	0.00766119	1.10791	0.161273
724.9	Other unspecified back disorders	musculoskeletal	521	0.00137864	1.1571	0.000860352	85	0.003043	0.8519	0.163319
741.2	Stiffness of joint	musculoskeletal	114	0.00030166	1.10125	0.302863	273	0.00977339	1.09382	0.164166
598	Abnormal findings on examination of urine	genitourinary	3353	0.00887251	0.997667	0.893119	370	0.013246	1.08006	0.164249
727	Other disorders of synovium, tendon, and bursa	musculoskeletal	976	0.00258263	1.00999	0.756494	2261	0.0809437	1.03295	0.164288
372	Disorders of conjunctiva	sense organs	828	0.002191	1.08167	0.0239385	382	0.0136756	1.07849	0.16608
279.7	Other immunological findings	endocrine/metabolic	261	0.000690642	1.0363	0.565051	727	0.0260266	0.94624	0.166998
599	Other symptoms/disorders or the urinary system	genitourinary	6911	0.0182875	0.996082	0.747213	5618	0.201124	0.978283	0.167279
415	Pulmonary heart disease	circulatory system	4237	0.0112117	0.986119	0.36622	3062	0.109619	1.02831	0.172865
472	Chronic pharyngitis and nasopharyngitis	respiratory	958	0.002535	1.07651	0.0225913	1433	0.0513013	0.961551	0.172878
579.2	Splenomegaly	digestive	498	0.00131778	0.968446	0.47475	237	0.00848459	0.910334	0.173464
701.2	Scar conditions and fibrosis of skin	dermatologic	2464	0.00652009	1.01681	0.409773	1287	0.0460745	1.04104	0.18157
741.4	Joint effusions	musculoskeletal	288	0.000762088	0.988519	0.844722	846	0.0302868	1.05027	0.183954
272.9	Unspecified disorder of lipoid metabolism	endocrine/metabolic	283	0.000748858	0.950543	0.394334	151	0.00540579	0.891244	0.184392
721.1	Spondylosis without myelopathy	musculoskeletal	1113	0.00294515	1.00046	0.987699	2226	0.0796907	0.969689	0.189354
721	Spondylosis and allied disorders	musculoskeletal	1267	0.00335266	1.0208	0.464386	2401	0.0859557	0.970752	0.190335
429.2	Abnormal function study of cardiovascular system	circulatory system	616	0.00163002	0.981364	0.641006	1342	0.0480435	1.03936	0.195004
374.3	Ptosis of eyelid	sense organs	2018	0.00533991	0.978107	0.321832	282	0.0100956	0.921537	0.197605
379.2	Disorders of vitreous body	sense organs	1620	0.00428675	1.09342	0.000335859	1104	0.0395231	0.958756	0.198095
272.1	Hyperlipidemia	endocrine/metabolic	5754	0.0152259	0.976516	0.0749523	14496	0.518956	0.981972	0.198912
274.21	Chondrocalcinosis	endocrine/metabolic	300	0.000793842	0.93512	0.245821	89	0.0031862	0.86528	0.199135
536.8	Dyspepsia and other specified disorders of function of stomach	digestive	246	0.00065095	0.981215	0.767055	585	0.020943	1.05844	0.200037
575.9	Nonspecific abnormal findings on radiological and other examination of biliary tract	digestive	411	0.00108756	1.0247	0.621124	109	0.00390219	1.13782	0.202696
427.2	Atrial fibrillation and flutter	circulatory system	17108	0.0452702	0.997384	0.742504	6527	0.233666	1.02057	0.203723
225.1	Benign neoplasm of brain, cranial nerves, meninges	neoplasms	858	0.00227039	0.984789	0.653982	316	0.0113128	1.07916	0.203934
416	Cardiomegaly	circulatory system	3338	0.00883281	0.981763	0.291137	596	0.0213368	0.946149	0.205929
707.1	Decubitus ulcer	dermatologic	286	0.000756796	1.00807	0.891978	427	0.0152866	1.06723	0.206462
255.21	Glucocorticoid deficiency	endocrine/metabolic	412	0.00109021	0.960464	0.413342	308	0.0110264	0.926193	0.207083
368.4	Visual field defects	sense organs	410	0.00108492	1.07634	0.136468	310	0.011098	1.0789	0.207346
214	Lipoma	neoplasms	1949	0.00515733	0.995357	0.837809	574	0.0205492	0.945299	0.208724
689	Disorder of skin and subcutaneous tissue NOS	dermatologic	6424	0.0169988	0.998785	0.923081	1668	0.0597143	0.967002	0.209027
442.11	Abdominal aortic aneurysm	circulatory system	1147	0.00303512	1.02331	0.437612	807	0.0288906	1.04921	0.209493
430.2	Intracerebral hemorrhage	circulatory system	843	0.0022307	1.03397	0.332897	202	0.00723159	0.910914	0.210102
574.3	Cholecystitis without cholelithiasis	digestive	2895	0.00766057	0.964687	0.0542066	309	0.0110622	1.07853	0.210708
621	Endometrial hyperplasia	genitourinary	1114	0.0029478	0.965107	0.237794	86	0.0030788	0.867387	0.211412
378.1	Strabismus (not specified as paralytic)	sense organs	952	0.00251912	0.930849	0.0274705	189	0.00676619	0.908216	0.213462
191	Manlignant and unknown neoplasms of brain and nervous system	neoplasms	229	0.000605966	0.954199	0.478619	380	0.013604	1.07031	0.213718
509.2	Respiratory insufficiency	respiratory	1976	0.00522877	0.962506	0.0906033	103	0.00368739	0.87873	0.216472
649	Other conditions or status of the mother complicating pregnancy, childbirth, or the puerperium	pregnancy complications	102	0.000269906	1.1832	0.0923816	989	0.0354062	1.04799	0.217565
427.1	Paroxysmal tachycardia, unspecified	circulatory system	126	0.000333414	0.952963	0.588912	3605	0.129059	1.02367	0.218588
226	Benign neoplasm of thyroid glands	neoplasms	271	0.000717104	1.01207	0.843694	147	0.00526259	0.897895	0.218818
286.12	Congenital deficiency of other clotting factors (including factor VII)	hematopoietic	307	0.000812365	0.938337	0.265752	77	0.0027566	1.1591	0.219593
327	Sleep disorders	neurological	1005	0.00265937	1.04804	0.137532	4013	0.143665	0.978095	0.220104
500	Lung disease due to external agents	respiratory	120	0.000317537	0.934654	0.459366	326	0.0116708	0.931698	0.228862
619.5	Noninflammatory disorders of vulva and perineum	genitourinary	1347	0.00356435	0.999309	0.979849	286	0.0102388	1.07939	0.229603
276.5	Hypovolemia	endocrine/metabolic	3732	0.00987539	0.987814	0.456776	2614	0.0935811	0.974336	0.231332
159	Malignant neoplasm of other and ill-defined sites within the digestive organs and peritoneum	neoplasms	5819	0.0153979	0.969719	0.0203827	354	0.0126732	0.934693	0.231947
550.3	Femoral hernia	digestive	677	0.00179144	0.938327	0.0982595	27	0.000966599	0.782176	0.232715
709.2	Sicca syndrome	dermatologic	568	0.00150301	0.954641	0.269493	310	0.011098	1.07501	0.233789
732	Osteochondropathies	musculoskeletal	230	0.000608612	1.10615	0.126243	59	0.0021122	0.84818	0.234318
573.5	Jaundice (not of newborn)	digestive	1013	0.00268054	0.930093	0.0214061	431	0.0154298	0.940757	0.234686
136	Other infectious and parasitic diseases	infectious diseases	266	0.000703873	0.974262	0.670864	967	0.0346186	1.04181	0.235962
686.1	Carbuncle and furuncle	dermatologic	2421	0.0064063	0.959142	0.0408781	199	0.00712419	0.914499	0.236702
200	Myeloproliferative disease	neoplasms	767	0.00202959	1.02268	0.535072	461	0.0165038	0.943094	0.237791
528.11	Stomatitis and mucositis (ulcerative)	digestive	453	0.0011987	0.975784	0.60219	171	0.00612179	1.10008	0.239326
571.81	Portal hypertension	digestive	664	0.00175704	0.981525	0.631257	411	0.0147138	1.06341	0.239638
540.1	Appendicitis	digestive	548	0.00145008	1.0446	0.307368	154	0.00551319	0.904011	0.239772
427.6	Premature beats	circulatory system	827	0.00218836	0.962872	0.277425	2636	0.0943687	1.02589	0.239921
452	Other venous embolism and thrombosis	circulatory system	640	0.00169353	0.95839	0.283016	2467	0.0883185	1.02651	0.240492
345.12	Partial epilepsy	neurological	309	0.000817657	0.951052	0.378492	471	0.0168618	0.944048	0.241933
687.1	Rash and other nonspecific skin eruption	dermatologic	2397	0.0063428	0.93441	0.000940852	2751	0.0984857	0.975461	0.24275
292.4	Altered mental status	mental disorders	2845	0.00752827	0.983447	0.376058	1187	0.0424945	1.03715	0.245293
687	Symptoms affecting skin	dermatologic	282	0.000746211	1.02041	0.734418	1077	0.0385565	1.03874	0.24813
737.3	Kyphoscoliosis and scoliosis	musculoskeletal	545	0.00144215	1.09442	0.0352007	408	0.0146064	1.06257	0.250498
496.2	Chronic bronchitis	respiratory	342	0.00090498	0.919355	0.120378	730	0.026134	0.955496	0.250645
389	Hearing loss	sense organs	4154	0.0109921	0.997905	0.893275	3242	0.116063	0.977381	0.250905
320	Meningitis	neurological	442	0.00116959	1.01017	0.831797	100	0.00357999	0.88549	0.251976
411.1	Unstable angina (intermediate coronary syndrome)	circulatory system	5105	0.0135085	1.00244	0.862998	1062	0.0380195	1.03888	0.25377
528.5	Diseases of lips	digestive	723	0.00191316	1.01936	0.606548	221	0.00791179	0.921966	0.254767
530.12	Ulcer of esophagus	digestive	5307	0.0140431	0.975959	0.0790843	110	0.00393799	1.12084	0.258887
253.2	Pituitary hypofunction	endocrine/metabolic	292	0.000772673	1.00407	0.944626	135	0.00483299	1.10901	0.259557
208	Benign neoplasm of colon	neoplasms	23417	0.0619647	0.986653	0.0480657	3681	0.13178	0.979033	0.262783
586	Other disorders of the kidney and ureters	genitourinary	1308	0.00346115	0.997717	0.934259	2721	0.0974117	1.02441	0.265279
385.5	Tympanosclerosis and middle ear disease related to otitis media	sense organs	229	0.000605966	1.01121	0.866174	15	0.000536999	0.737306	0.265489
634	Miscarriage; stillbirth	pregnancy complications	3823	0.0101162	1.00449	0.79337	334	0.0119572	1.0698	0.265593
495	Asthma	respiratory	27836	0.0736579	1.00295	0.636865	3325	0.119035	0.97851	0.268426
476	Allergic rhinitis	respiratory	1371	0.00362786	1.05341	0.0544748	3482	0.124655	0.978975	0.269076
446.9	Arteritis NOS	circulatory system	276	0.000730335	0.902814	0.0899326	146	0.00522679	1.10161	0.269685
459.9	Circulatory disease NEC	circulatory system	19132	0.0506259	0.976183	0.00126176	2061	0.0737837	1.02714	0.270764
496.21	Obstructive chronic bronchitis	respiratory	3342	0.0088434	1.01293	0.461233	430	0.015394	0.945262	0.272646
433	Cerebrovascular disease	circulatory system	1719	0.00454871	1.00665	0.784148	4150	0.14857	1.02033	0.272781
396	Abnormal heart sounds	circulatory system	1291	0.00341617	0.971483	0.299797	920	0.032936	0.96183	0.2729
636.2	Early onset of delivery	pregnancy complications	539	0.00142627	1.04675	0.296072	60	0.002148	0.858102	0.273247
575.6	Cholesterolosis of gallbladder	digestive	497	0.00131513	1.04611	0.315516	74	0.0026492	1.14409	0.273933
507	Pleurisy; pleural effusion	respiratory	7772	0.0205658	0.985342	0.199503	1700	0.0608599	1.02917	0.278311
626.1	Irregular menstrual cycle/bleeding	genitourinary	1871	0.00495093	0.994405	0.809643	1533	0.0548813	1.03385	0.27853
585.2	Renal failure NOS	genitourinary	1527	0.00404066	1.00208	0.93556	313	0.0112054	1.06722	0.280561
726.3	Bursitis	musculoskeletal	577	0.00152682	1.08058	0.0627186	531	0.0190098	1.05132	0.280573
425.1	Primary/intrinsic cardiomyopathies	circulatory system	1198	0.00317008	0.994895	0.85972	3221	0.115312	1.02179	0.281429
613.1	Inflammatory disease of breast	genitourinary	666	0.00176233	0.954982	0.235989	119	0.00426019	1.11163	0.281783
575.1	Cholangitis	digestive	646	0.00170941	0.988389	0.766854	153	0.00547739	1.09637	0.282984
550	Abdominal hernia	digestive	3867	0.0102326	0.989929	0.531451	3845	0.137651	0.980416	0.284737
735.2	Acquired toe deformities	musculoskeletal	2330	0.00616551	1.01004	0.631322	335	0.011993	0.939631	0.285947
331.1	Hydrocephalus	neurological	571	0.00151095	0.947719	0.200218	187	0.00669459	1.08542	0.28879
420.3	Endocarditis	circulatory system	812	0.00214867	0.969065	0.37127	459	0.0164322	0.948807	0.291429
210	Benign neoplasm of lip, oral cavity, and pharynx	neoplasms	1002	0.00265143	1.05329	0.10072	168	0.00601439	1.09013	0.291593
379.5	Disorders of iris and ciliary body	sense organs	426	0.00112726	1.24166	7.74e-06	67	0.0023986	1.14582	0.292022
184.11	Malignant neoplasm of ovary	neoplasms	1013	0.00268054	1.00218	0.944967	182	0.00651559	0.920534	0.29308
622.1	Polyp of corpus uteri	genitourinary	7791	0.0206161	0.992595	0.52053	256	0.00916479	0.932441	0.295991
217.1	Nevus, non-neoplastic	neoplasms	616	0.00163002	0.979781	0.612614	1176	0.0421007	1.03339	0.296927
626.2	Dysmenorrhea	genitourinary	1634	0.00432379	0.976572	0.343318	222	0.00794759	0.926822	0.299343
550.4	Umbilical hernia	digestive	4080	0.0107962	1.02408	0.131172	608	0.0217664	0.956173	0.30083
594	Urinary calculus	genitourinary	496	0.00131249	0.987609	0.781502	1888	0.0675903	1.02645	0.301402
191.11	Cancer of brain	neoplasms	564	0.00149242	0.925171	0.065254	252	0.00902159	1.07149	0.30266
415.21	Primary pulmonary hypertension	circulatory system	460	0.00121722	0.924761	0.0940684	521	0.0186518	0.953079	0.303228
735.23	Hallux rigidus	musculoskeletal	1623	0.00429468	0.987356	0.60932	112	0.00400959	0.901675	0.304878
612.2	Hypertrophy of breast (Gynecomastia)	genitourinary	795	0.00210368	0.921993	0.0224524	249	0.00891419	0.933331	0.30733
626	Disorders of menstruation and other abnormal bleeding from female genital tract	genitourinary	1571	0.00415709	1.00834	0.743606	2115	0.0757169	1.02821	0.308693
242	Thyrotoxicosis with or without goiter	endocrine/metabolic	1573	0.00416238	0.943548	0.0216519	640	0.022912	1.04412	0.308777
715	Other inflammatory spondylopathies	musculoskeletal	388	0.0010267	0.992225	0.87792	391	0.0139978	0.946829	0.310137
535.2	Atrophic gastritis	digestive	427	0.0011299	1.09194	0.0690641	589	0.0210862	0.956254	0.310946
360.2	Progressive myopia	sense organs	246	0.00065095	1.13038	0.0546023	59	0.0021122	1.15087	0.31117
687.4	Disturbance of skin sensation	dermatologic	3090	0.00817657	0.975764	0.174678	2946	0.105467	0.979344	0.311287
306.9	Tension headache	mental disorders	331	0.000875872	0.910995	0.090588	161	0.00576379	1.08808	0.315261
149.1	Cancer of oropharynx	neoplasms	268	0.000709165	1.07455	0.238938	211	0.00755379	1.07598	0.315381
165	Cancer within the respiratory system	neoplasms	1297	0.00343204	0.972004	0.307872	946	0.0338668	1.0358	0.315588
433.3	Cerebral ischemia	circulatory system	1262	0.00333943	0.974259	0.35607	2201	0.0787957	1.02416	0.3156
531.3	Duodenal ulcer	digestive	3157	0.00835386	1.00339	0.850126	195	0.00698099	1.07899	0.315917
512.2	Painful respiration	respiratory	230	0.000608612	0.887535	0.0709327	783	0.0280314	0.962325	0.317236
244.1	Secondary hypothyroidism	endocrine/metabolic	1274	0.00337118	1.00319	0.909749	806	0.0288548	1.03848	0.319091
250.6	Polyneuropathy in diabetes	endocrine/metabolic	460	0.00121722	1.00883	0.850457	598	0.0214084	1.04447	0.32011
578.1	Hematemesis	digestive	2053	0.00543252	1.00602	0.786373	156	0.00558479	1.08755	0.321681
250.24	Type 2 diabetes with neurological manifestations	endocrine/metabolic	676	0.00178879	0.976645	0.539495	821	0.0293918	1.03781	0.322685
686	Other local infections of skin and subcutaneous tissue	dermatologic	1540	0.00407506	0.987505	0.622468	558	0.0199764	1.04559	0.323226
743.9	Osteopenia or other disorder of bone and cartilage	musculoskeletal	219	0.000579505	1.05011	0.46944	1885	0.0674829	1.02577	0.32523
245.21	Chronic lymphocytic thyroiditis	endocrine/metabolic	223	0.000590089	0.96481	0.593174	380	0.013604	0.947087	0.326672
509.8	Dependence on respirator [Ventilator] or supplemental oxygen	respiratory	495	0.00130984	0.978734	0.632744	1113	0.0398453	1.03221	0.327339
280.1	Iron deficiency anemias, unspecified or not due to blood loss	hematopoietic	9037	0.0239132	0.968877	0.00302276	2168	0.0776143	1.02345	0.328173
728.7	Fasciitis	musculoskeletal	257	0.000680058	1.07096	0.271981	804	0.0287832	0.963665	0.328284
525	Other diseases of the teeth and supporting structures	digestive	2824	0.0074727	0.983802	0.387406	335	0.011993	1.05829	0.329398
433.1	Occlusion and stenosis of precerebral arteries	circulatory system	1165	0.00308275	1.00993	0.736692	1870	0.0669459	0.975017	0.329689
433.31	Transient cerebral ischemia	circulatory system	2366	0.00626077	0.985009	0.464752	2132	0.0763255	1.02377	0.330396
751.11	Congenital anomalies of female genital organs	congenital anomalies	444	0.00117489	1.02673	0.579718	69	0.0024702	1.13136	0.333768
726.1	Enthesopathy	musculoskeletal	7398	0.0195761	0.988527	0.326172	1704	0.0610031	1.02596	0.334028
250.1	Type 1 diabetes	endocrine/metabolic	2720	0.0071975	0.997002	0.876087	676	0.0242008	0.961266	0.337324
458.2	Iatrogenic hypotension	circulatory system	279	0.000738273	0.974379	0.665071	730	0.026134	1.03874	0.337866
228	Hemangioma and lymphangioma, any site	neoplasms	1628	0.00430792	1.01188	0.634506	769	0.0275302	1.0377	0.340766
442.1	Aortic aneurysm	circulatory system	717	0.00189728	0.974511	0.490371	1938	0.0693803	0.976227	0.341239
759	Other and unspecified congenital anomalies	congenital anomalies	146	0.000386336	1.07703	0.370087	265	0.00948699	1.06431	0.341623
615	Endometriosis	genitourinary	3846	0.0101771	1.00172	0.916482	305	0.010919	1.06035	0.341634
292.1	Aphasia/speech disturbance	mental disorders	1817	0.00480804	1.00007	0.997771	762	0.0272796	1.03735	0.343886
375	Disorders of lacrimal system	sense organs	1795	0.00474982	1.04685	0.0529816	133	0.00476139	1.09052	0.344179
242.1	Graves' disease	endocrine/metabolic	481	0.00127279	0.931482	0.120578	233	0.00834139	1.06848	0.344201
636.3	Hemorrhage in early pregnancy	pregnancy complications	785	0.00207722	1.01155	0.75251	248	0.00887839	1.06829	0.345967
198.2	Secondary malignancy of respiratory organs	neoplasms	2798	0.0074039	0.969679	0.105104	567	0.0202986	1.04288	0.348029
703.1	Ingrowing nail	dermatologic	812	0.00214867	0.982079	0.606796	159	0.00569219	0.924319	0.348703
722.9	Other and unspecified disc disorder	musculoskeletal	4397	0.0116351	1.01047	0.492552	335	0.011993	0.946943	0.348942
594.2	Calculus of lower urinary tract	genitourinary	858	0.00227039	0.974962	0.459192	119	0.00426019	1.09511	0.35036
557	Intestinal malabsorption (non-celiac)	digestive	320	0.000846765	0.827331	0.000729853	168	0.00601439	1.07933	0.351097
681	Superficial cellulitis and abscess	dermatologic	564	0.00149242	1.0029	0.945212	2830	0.101314	0.980712	0.353067
180.3	Cervical intraepithelial neoplasia [CIN] [Cervical dysplasia]	neoplasms	1942	0.0051388	1.00671	0.769967	217	0.00776859	0.934157	0.353687
454.11	Varicose veins of lower extremity, symptomtic	circulatory system	776	0.0020534	0.999281	0.984034	427	0.0152866	1.04895	0.355087
480	Pneumonia	respiratory	4839	0.0128047	1.00049	0.972896	2809	0.100562	0.98072	0.356633
480.1	Bacterial pneumonia	respiratory	1092	0.00288958	1.03234	0.293571	890	0.031862	1.03363	0.357683
212	Benign neoplasm of respiratory and intrathoracic organs	neoplasms	355	0.00093938	1.08843	0.110274	182	0.00651559	1.07463	0.360246
532	Dysphagia	digestive	7516	0.0198884	0.990229	0.399957	2673	0.0956933	0.980509	0.360732
389.1	Sensorineural hearing loss	sense organs	564	0.00149242	0.989596	0.804132	1856	0.0664447	0.976861	0.361596
727.4	Ganglion and cyst of synovium, tendon, and bursa	musculoskeletal	3025	0.00800457	1.00021	0.990743	450	0.01611	0.955336	0.364039
738	Other acquired musculoskeletal deformity	musculoskeletal	350	0.000926149	1.05825	0.289778	741	0.0265278	0.964877	0.364474
349	Other and unspecified disorders of the nervous system	neurological	453	0.0011987	0.977386	0.626786	315	0.011277	1.05556	0.365811
285	Other anemias	hematopoietic	13100	0.0346644	0.995782	0.635352	7894	0.282605	1.01301	0.366412
530.3	Stricture and stenosis of esophagus	digestive	2185	0.00578182	1.00222	0.917878	364	0.0130312	0.951075	0.367927
530.7	Gastroesophageal laceration-hemorrhage syndrome	digestive	338	0.000894395	0.994276	0.916001	24	0.000859199	1.21373	0.368957
512.9	Other dyspnea	respiratory	986	0.00260909	0.962292	0.228254	5067	0.181398	1.01489	0.371507
701.4	Keloid scar	dermatologic	228	0.00060332	0.915486	0.183541	165	0.00590699	0.928991	0.37307
426.91	Cardiac pacemaker in situ	circulatory system	2844	0.00752562	1.00655	0.729512	1713	0.0613253	1.02413	0.373267
340.1	Migrain with aura	neurological	245	0.000648304	0.921114	0.19952	406	0.0145348	1.04848	0.373571
577	Diseases of pancreas	digestive	680	0.00179937	1.00366	0.924204	919	0.0329002	0.969001	0.374444
333.1	Essential tremor	neurological	311	0.000822949	1.06194	0.289229	350	0.01253	1.05174	0.375535
153.3	Malignant neoplasm of rectum, rectosigmoid junction, and anus	neoplasms	2326	0.00615492	0.950881	0.0156249	338	0.0121004	1.05235	0.37628
418.1	Precordial pain	circulatory system	4163	0.0110159	0.984599	0.319562	699	0.0250242	0.964852	0.377595
193	Thyroid cancer	neoplasms	371	0.000981718	1.03869	0.464928	872	0.0312176	0.968358	0.379384
572	Ascites (non malignant)	digestive	1840	0.0048689	0.968161	0.166511	897	0.0321126	1.03189	0.380053
433.12	Cerebral atherosclerosis	circulatory system	315	0.000833534	0.980607	0.728404	122	0.00436759	1.0873	0.381106
750.21	Congenital anomalies of intestine	congenital anomalies	256	0.000677412	0.982204	0.774159	59	0.0021122	0.886504	0.382469
262	Mineral deficiency NEC	endocrine/metabolic	321	0.000849411	1.00273	0.961124	172	0.00615759	0.931719	0.383261
599.3	Dysuria	genitourinary	1251	0.00331032	1.0053	0.852111	1714	0.0613611	1.02329	0.38389
614.54	Abscess or ulceration of vulva	genitourinary	266	0.000703873	0.989017	0.85738	53	0.0018974	1.13458	0.384476
519.2	Respiratory complications	respiratory	323	0.000854703	1.01431	0.798499	298	0.0106684	1.05494	0.384479
411.41	Aneurysm and dissection of heart	circulatory system	810	0.00214337	0.977467	0.517326	161	0.00576379	1.07525	0.385032
426	Cardiac conduction disorders	circulatory system	187	0.000494828	1.1096	0.154748	6628	0.237282	1.01338	0.386699
256.4	Polycystic ovaries	endocrine/metabolic	212	0.000560982	1.06175	0.38704	364	0.0130312	0.950117	0.387424
555.1	Regional enteritis	digestive	1820	0.00481597	1.01888	0.425982	466	0.0166828	0.957913	0.38889
375.2	Epiphora	sense organs	956	0.00252971	1.07724	0.0215882	119	0.00426019	1.08653	0.391197
716.9	Arthropathy NOS	musculoskeletal	29371	0.0777198	0.986953	0.0322411	1441	0.0515877	1.02485	0.393614
339	Other headache syndromes	neurological	8198	0.0216931	0.984182	0.153715	1830	0.0655139	1.02217	0.393661
198.4	Secondary malignant neoplasm of liver	neoplasms	3304	0.00874285	0.966208	0.0495019	492	0.0176136	1.04165	0.395583
524.3	Anomalies of tooth position/malocclusion	digestive	299	0.000791196	0.985971	0.807413	23	0.000823399	0.828167	0.399708
253	Disorders of the pituitary gland and its hypothalamic control	endocrine/metabolic	102	0.000269906	0.88974	0.238681	522	0.0186876	1.04015	0.399952
574.11	Cholelithiasis with acute cholecystitis	digestive	1705	0.00451167	0.953105	0.0480243	176	0.00630079	0.935164	0.401817
477	Epistaxis or throat hemorrhage	respiratory	2695	0.00713135	0.983568	0.392047	801	0.0286758	1.03223	0.402991
623	Hypertrophy of female genital organs	genitourinary	1231	0.0032574	1.00407	0.887212	181	0.00647979	1.06849	0.404809
350.1	Abnormal involuntary movements	neurological	1161	0.00307217	0.980682	0.507087	1286	0.0460387	1.02541	0.405855
512.7	Shortness of breath	respiratory	6861	0.0181552	0.967447	0.00667914	6949	0.248774	1.0124	0.406944
227.2	Benign neoplasm of parathyroid gland	neoplasms	427	0.0011299	0.976618	0.625336	97	0.0034726	0.914962	0.407329
501	Pneumonitis due to inhalation of food or vomitus	respiratory	848	0.00224393	1.01305	0.706139	636	0.0227688	1.03573	0.407883
199	Neoplasm of uncertain behavior	neoplasms	1208	0.00319654	1.00459	0.873628	1953	0.0699173	1.02073	0.408057
241.1	Nontoxic uninodular goiter	endocrine/metabolic	533	0.00141039	1.03832	0.385819	1422	0.0509075	0.976321	0.408169
531.1	Hemorrhage from gastrointestinal ulcer	digestive	689	0.00182319	1.00372	0.922463	161	0.00576379	1.07104	0.409749
625.1	Dyspareunia	genitourinary	1027	0.00271759	0.965035	0.257353	124	0.00443919	0.923786	0.410403
275.5	Disorders of calcium/phosphorus metabolism	endocrine/metabolic	1408	0.00372576	0.952356	0.0677811	1886	0.0675187	1.02091	0.410945
361.1	Retinal detachment with retinal defect	sense organs	1544	0.00408564	1.09555	0.000345621	77	0.0027566	1.10365	0.412874
540	Appendiceal conditions	digestive	286	0.000756796	1.03028	0.614363	188	0.00673039	0.938696	0.415416
292.6	Hallucinations	mental disorders	397	0.00105052	1.0112	0.824499	93	0.0033294	1.09342	0.416974
595	Hydronephrosis	genitourinary	2334	0.00617609	0.988783	0.58725	578	0.0206924	1.0366	0.418584
669	Complications of labor and delivery NEC	pregnancy complications	2278	0.00602791	1.00018	0.993408	182	0.00651559	0.93648	0.419163
585.1	Acute renal failure	genitourinary	6974	0.0184542	0.984711	0.204919	4037	0.144524	1.01478	0.421922
561	Symptoms involving digestive system	digestive	16055	0.0424838	0.994832	0.521665	3721	0.133212	0.985163	0.423305
715.2	Ankylosing spondylitis	musculoskeletal	430	0.00113784	1.182	0.000518126	72	0.0025776	1.10514	0.423857
742.9	Other derangement of joint	musculoskeletal	761	0.00201371	0.916644	0.0166623	370	0.013246	1.04537	0.425354
587	Kidney replaced by transpant	genitourinary	379	0.00100289	0.997524	0.961543	719	0.0257402	1.0322	0.427933
384	Other disorders of tympanic membrane	sense organs	389	0.00102935	0.994021	0.905937	127	0.00454659	0.92841	0.428089
277	Other disorders of metabolism	endocrine/metabolic	1090	0.00288429	1.05519	0.0765448	631	0.0225898	0.966774	0.428773
756.5	Congenital osteodystrophies	congenital anomalies	155	0.000410152	1.19298	0.027799	18	0.000644399	0.822271	0.431871
276.12	Hyposmolality and/or hyponatremia	endocrine/metabolic	2585	0.00684027	0.994491	0.779844	2314	0.0828411	1.01821	0.432133
368.2	Diplopia and disorders of binocular vision	sense organs	825	0.00218307	0.996225	0.913618	460	0.016468	0.961861	0.433523
180.1	Cervical cancer	neoplasms	258	0.000682704	1.13243	0.0461335	104	0.00372319	0.922525	0.436204
184.2	Cancer of other female genital organs (excluding uterus and ovary)	neoplasms	316	0.00083618	1.06719	0.247967	58	0.0020764	1.1129	0.438823
681.7	Cellulitis and abscess of trunk	dermatologic	705	0.00186553	0.953586	0.20779	690	0.024702	1.03168	0.443235
382	Otalgia	sense organs	320	0.000846765	0.997664	0.966654	1022	0.0365875	0.974433	0.444327
636	Early or threatened labor; hemorrhage in early pregnancy	pregnancy complications	882	0.0023339	0.952906	0.161612	406	0.0145348	1.04331	0.44599
220	Benign neoplasm of ovary	neoplasms	1472	0.00389512	0.973899	0.31258	91	0.0032578	0.918295	0.446675
189.11	Malignant neoplasm of kidney, except pelvis	neoplasms	1163	0.00307746	1.03317	0.266757	626	0.0224108	1.03288	0.449822
351	Other peripheral nerve disorders	neurological	12861	0.034032	0.971636	0.00138016	2008	0.0718863	0.981706	0.451969
535.8	Other specified gastritis	digestive	9404	0.0248843	0.997165	0.786133	278	0.00995239	0.95333	0.452888
599.9	Other abnormality of urination	genitourinary	1915	0.00506736	1.00607	0.791986	1585	0.0567429	0.979582	0.453015
198.3	Secondary malignant neoplasm of digestive systems	neoplasms	1913	0.00506207	0.976724	0.304717	390	0.013962	0.960655	0.455168
150	Cancer of esophagus	neoplasms	873	0.00231008	1.00229	0.946178	149	0.00533419	0.937765	0.458033
170.2	Cancer of connective tissue	neoplasms	337	0.000891749	1.06272	0.264202	238	0.00852039	0.950539	0.461061
426.23	Second degree AV block	circulatory system	573	0.00151624	1.04724	0.269934	319	0.0114202	0.957236	0.463462
430.3	Subdural hemorrhage	circulatory system	326	0.000862642	1.0488	0.390016	154	0.00551319	1.06458	0.463815
291.8	Alteration of consciousness	mental disorders	552	0.00146067	0.969571	0.468368	706	0.0252748	1.02994	0.46399
694.2	Other dyschromia	dermatologic	857	0.00226774	0.995288	0.89023	1659	0.0593921	0.980751	0.468487
335	Multiple sclerosis	neurological	1364	0.00360933	0.901684	0.000141233	283	0.0101314	0.955025	0.469583
610.1	Cystic mastopathy	genitourinary	881	0.00233125	0.957968	0.204048	340	0.012172	0.958875	0.470694
681.3	Cellulitis and abscess of arm/hand	dermatologic	6158	0.0162949	0.998314	0.895632	397	0.0142126	1.03925	0.47121
510	Other diseases of lung	respiratory	1091	0.00288694	0.970515	0.323781	1285	0.0460029	0.978477	0.472312
574.1	Cholelithiasis	digestive	9592	0.0253818	1.00737	0.478879	961	0.0344038	0.97538	0.472711
165.1	Cancer of bronchus; lung	neoplasms	2786	0.00737215	0.9644	0.0571212	888	0.0317904	1.02622	0.473813
117	Mycoses	infectious diseases	160	0.000423382	0.898589	0.177034	364	0.0130312	0.961196	0.477125
495.2	Asthma with exacerbation	respiratory	248	0.000656243	1.12721	0.0591452	630	0.022554	0.970074	0.477843
573.3	Hepatomegaly	digestive	326	0.000862642	0.965158	0.522154	251	0.00898579	1.04841	0.480805
743.11	Osteoporosis NOS	musculoskeletal	4374	0.0115742	0.987274	0.402502	1756	0.0628647	0.981062	0.480839
473.3	Paralysis/spasm of vocal cords or larynx	respiratory	299	0.000791196	0.997494	0.965417	307	0.0109906	0.958394	0.483032
618.1	Prolapse of vaginal walls	genitourinary	7439	0.0196846	0.991307	0.461048	303	0.0108474	0.958201	0.48708
341	Other demyelinating diseases of central nervous system	neurological	252	0.000666827	0.933211	0.273415	58	0.0020764	0.908288	0.487429
599.4	Urinary incontinence	genitourinary	9091	0.0240561	0.993069	0.514859	1548	0.0554183	0.980869	0.488232
366	Cataract	sense organs	19680	0.052076	1.03385	7.98e-06	2727	0.0976265	1.01524	0.488387
580.32	Nephritis and nephropathy with pathological lesion	genitourinary	268	0.000709165	1.05793	0.356731	313	0.0112054	0.959498	0.492462
458	Hypotension	circulatory system	1294	0.0034241	0.988871	0.687946	3397	0.121612	1.01346	0.49296
740.11	Osteoarthrosis, localized, primary	musculoskeletal	9162	0.0242439	0.985	0.154871	3205	0.114739	0.986294	0.493132
564.1	Irritable Bowel Syndrome	digestive	6257	0.0165569	1.00938	0.464633	1112	0.0398095	1.02253	0.49415
386.1	Meniere's disease	sense organs	629	0.00166442	1.01975	0.623951	93	0.0033294	1.07768	0.494151
344	Other paralytic syndromes	neurological	742	0.00196344	1.01711	0.644401	140	0.00501199	0.940554	0.495135
531.2	Gastric ulcer	digestive	4524	0.0119711	0.984713	0.303601	354	0.0126732	1.03923	0.495609
590	Pyelonephritis	genitourinary	1514	0.00400626	1.01929	0.458473	435	0.015573	1.03532	0.497458
599.5	Frequency of urination and polyuria	genitourinary	4099	0.0108465	0.99962	0.980737	2849	0.101994	0.985821	0.497664
198	Secondary malignant neoplasm	neoplasms	1350	0.00357229	0.980901	0.479569	2396	0.0857767	1.01544	0.49784
369.5	Conjunctivitis, infectious	sense organs	272	0.00071975	0.994642	0.929454	764	0.0273512	1.02667	0.49852
686.3	Pilonidal cyst	dermatologic	543	0.00143685	0.928721	0.0854315	69	0.0024702	1.09118	0.498903
204.21	Myeloid leukemia, acute	neoplasms	355	0.00093938	0.924743	0.141059	109	0.00390219	1.07063	0.499017
334.2	Anterior horn cell disease	neurological	281	0.000743565	1.15427	0.0160572	35	0.001253	0.887535	0.506149
175	Acquired absence of breast	neoplasms	2796	0.00739861	0.95073	0.0080531	731	0.0261698	0.973709	0.508619
622	Polyp of female genital organs	genitourinary	229	0.000605966	1.00381	0.954182	354	0.0126732	0.962977	0.509602
149.4	Cancer of larynx	neoplasms	275	0.000727688	0.994532	0.92761	145	0.00519099	0.943742	0.510222
745	Pain in joint	musculoskeletal	1883	0.00498268	1.00098	0.966339	7747	0.277342	0.99073	0.511615
474.2	Chronic tonsillitis and adenoiditis	respiratory	985	0.00260645	1.02106	0.514243	243	0.00869939	1.04606	0.512907
426.32	Left bundle branch block	circulatory system	2302	0.00609141	1.00671	0.749644	1045	0.0374109	1.02218	0.512987
289.4	Lymphadenitis	hematopoietic	2957	0.00782464	0.999321	0.970651	1869	0.0669101	1.01653	0.516782
451.2	Phlebitis and thrombophlebitis of lower extremities	circulatory system	3885	0.0102803	0.974585	0.11091	175	0.00626499	1.05305	0.518155
427.5	Arrhythmia (cardiac) NOS	circulatory system	1114	0.0029478	0.991135	0.766762	965	0.034547	1.02262	0.518172
642	Hypertension complicating pregnancy, childbirth, and the puerperium	pregnancy complications	872	0.00230743	0.967913	0.346352	311	0.0111338	1.04114	0.519051
686.4	Pyogenic granuloma	dermatologic	372	0.000984364	0.99367	0.902564	50	0.00179	1.10158	0.521119
473.4	Voice disturbance	respiratory	1093	0.00289223	0.971551	0.341102	1103	0.0394873	0.979335	0.521342
172.3	Carcinoma in situ of skin	neoplasms	843	0.0022307	1.04032	0.251839	542	0.0194036	0.971093	0.522032
575.2	Obstruction of bile duct	digestive	945	0.0025006	1.06085	0.0696415	248	0.00887839	1.04377	0.52561
290	Delirium dementia and amnestic and other cognitive disorders	mental disorders	507	0.00134159	0.996139	0.9307	225	0.00805499	1.0461	0.525797
740.2	Osteoarthrosis, generalized	musculoskeletal	573	0.00151624	0.962237	0.357308	948	0.0339384	0.977853	0.526654
306	Other mental disorder	mental disorders	35169	0.0930621	0.992297	0.172861	1776	0.0635807	0.983776	0.528203
503	Pulmonary congestion and hypostasis	respiratory	514	0.00136012	0.965147	0.421812	247	0.00884259	0.958425	0.529397
158	Neoplasm of unspecified nature of digestive system	neoplasms	1219	0.00322564	0.999174	0.977028	477	0.0170766	0.969832	0.529974
277.5	Other disorders of lipoid metabolism	endocrine/metabolic	218	0.000576858	0.964303	0.591436	502	0.0179716	1.0303	0.531326
362.4	Retinal vascular changes and abnomalities	sense organs	990	0.00261968	1.02289	0.477465	247	0.00884259	0.958595	0.531753
215	Other benign neoplasm of connective and other soft tissue	neoplasms	1127	0.0029822	1.0022	0.94135	309	0.0110622	1.03869	0.53201
250.42	Other abnormal glucose	endocrine/metabolic	438	0.00115901	0.990861	0.847775	3190	0.114202	1.01252	0.532444
250.23	Type 2 diabetes with ophthalmic manifestations	endocrine/metabolic	1528	0.0040433	1.00217	0.932824	428	0.0153224	1.03277	0.532545
317.11	Alcoholic liver damage	mental disorders	892	0.00236036	1.02084	0.538246	243	0.00869939	1.04307	0.534149
624.1	Dystrophy of female genital tract	genitourinary	288	0.000762088	1.01442	0.8083	29	0.0010382	1.1321	0.535002
740.12	Osteoarthrosis, localized, secondary	musculoskeletal	283	0.000748858	1.07094	0.248996	196	0.00701679	1.04805	0.535137
479	Other upper respiratory disease	respiratory	4225	0.0111799	0.993773	0.686566	2251	0.0805857	0.985747	0.537378
516	Abnormal sputum	respiratory	107	0.000283137	1.04675	0.63603	532	0.0190456	1.02863	0.541101
278.1	Obesity	endocrine/metabolic	14294	0.0378239	0.987471	0.139549	6621	0.237031	0.991029	0.544548
275.3	Disorders of magnesium metabolism	endocrine/metabolic	621	0.00164325	1.02245	0.580334	2079	0.0744281	1.01467	0.545377
441	Vascular insufficiency of intestine	circulatory system	367	0.000971133	1.06942	0.198416	194	0.00694519	1.04692	0.545752
614.3	Pelvic inflammatory disease (PID)	genitourinary	158	0.00041809	1.12045	0.153759	100	0.00357999	0.937379	0.545917
478	Throat pain	respiratory	391	0.00103464	1.01477	0.772046	467	0.0167186	1.0304	0.546926
726	Peripheral enthesopathies and allied syndromes	musculoskeletal	9066	0.0239899	0.989552	0.323467	3332	0.119285	1.01183	0.54807
564.9	Personal history of diseases of digestive system	digestive	17631	0.0466541	0.989075	0.155878	538	0.0192604	1.02776	0.552308
368	Visual disturbances	sense organs	1200	0.00317537	1.03829	0.193616	1926	0.0689507	0.985316	0.553448
395.1	Nonrheumatic mitral valve disorders	circulatory system	3596	0.00951552	0.977009	0.166181	3353	0.120037	1.01182	0.554442
361	Retinal detachments and defects	sense organs	2211	0.00585061	1.09963	8.56e-06	230	0.00823399	1.0422	0.555163
327.3	Sleep apnea	neurological	4986	0.0131937	0.99772	0.873012	4970	0.177926	0.990182	0.555681
593	Hematuria	genitourinary	16372	0.0433226	1.00104	0.8966	2455	0.0878889	1.01335	0.556296
202.24	Large cell lymphoma	neoplasms	677	0.00179144	0.922155	0.0354195	62	0.0022196	1.0825	0.557552
155	Cancer of liver and intrahepatic bile duct	neoplasms	311	0.000822949	1.01857	0.745717	275	0.00984499	1.0382	0.557931
377	Disorders of optic nerve and visual pathways	sense organs	224	0.000592735	1.19582	0.00739768	346	0.0123868	1.03414	0.558067
723	Other disorders of cervical region	musculoskeletal	447	0.00118282	1.16986	0.000899209	228	0.00816239	1.04199	0.559049
218.2	Other benign neoplasm of uterus	neoplasms	339	0.000897041	0.972565	0.609421	8	0.0002864	0.798629	0.559072
200.1	Polycythemia vera	neoplasms	407	0.00107698	0.982468	0.721474	83	0.0029714	1.06994	0.560873
516.1	Hemoptysis	respiratory	2180	0.00576858	0.994118	0.783672	468	0.0167544	1.02897	0.561523
608	Other disorders of male genital organs	genitourinary	2892	0.00765264	1.00143	0.9392	690	0.024702	0.976389	0.562638
284	Aplastic anemia	hematopoietic	530	0.00140245	0.937083	0.13523	747	0.0267426	1.02288	0.56318
655	Known or suspected fetal abnormality affecting management of mother	pregnancy complications	3839	0.0101585	1.01436	0.412249	800	0.02864	1.02428	0.563663
280.2	Iron deficiency anemia secondary to blood loss (chronic)	hematopoietic	482	0.00127544	0.998919	0.981079	760	0.027208	1.02265	0.565121
529	Diseases and other conditions of the tongue	digestive	1044	0.00276257	1.01144	0.713537	387	0.0138546	1.0316	0.566148
367	Disorders of refraction and accommodation; blindness and low vision	sense organs	106	0.000280491	1.07331	0.466643	2758	0.0987363	1.0122	0.56871
317	Alcohol-related disorders	mental disorders	5899	0.0156096	1.00608	0.645049	313	0.0112054	0.966772	0.57248
732.1	Juvenile osteochondrosis	musculoskeletal	176	0.000465721	0.898067	0.15452	31	0.0011098	0.897975	0.572885
465	Acute upper respiratory infections of multiple or unspecified sites	respiratory	1440	0.00381044	1.02123	0.426262	4049	0.144954	0.989868	0.573401
411.9	Other acute and subacute forms of ischemic heart disease	circulatory system	1526	0.00403801	0.986194	0.588348	276	0.00988079	0.964744	0.574186
580.14	Chronic glomerulonephritis, NOS	genitourinary	780	0.00206399	1.00313	0.93055	82	0.0029356	1.06767	0.575266
526.1	Cysts of the jaws	digestive	339	0.000897041	0.982785	0.749406	25	0.000894999	0.888411	0.575307
726.2	Synoviopathy	musculoskeletal	378	0.00100024	1.10987	0.0428065	286	0.0102388	1.03569	0.577366
614.4	Inflammatory diseases of uterus, except cervix	genitourinary	279	0.000738273	0.903868	0.0926676	20	0.000715999	0.876623	0.580481
729	Other disorders of soft tissues	musculoskeletal	1199	0.00317272	0.99045	0.740073	1251	0.0447857	1.01697	0.582367
528	Diseases of the oral soft tissues, excluding lesions specific for gingiva and tongue	digestive	2171	0.00574477	0.968908	0.142428	1228	0.0439623	0.983172	0.582535
198.5	Secondary malignancy of brain/spine	neoplasms	998	0.00264085	0.901203	0.00104719	301	0.0107758	1.03399	0.584045
735	Acquired foot deformities	musculoskeletal	151	0.000399567	1.20146	0.0238779	902	0.0322916	1.01981	0.58458
289.3	Personal history of diseases of blood and blood-forming organs	hematopoietic	356	0.000942026	1.13593	0.0161704	161	0.00576379	1.04684	0.585411
427.42	Cardiac arrest	circulatory system	1203	0.00318331	1.01406	0.628918	466	0.0166828	0.973503	0.586372
571.8	Liver abscess and sequelae of chronic liver disease	digestive	673	0.00178085	0.986675	0.728149	637	0.0228046	1.0231	0.589077
317.1	Alcoholism	mental disorders	9517	0.0251833	0.994169	0.574028	312	0.0111696	0.968266	0.590725
556.1	Ulceration of intestine	digestive	807	0.00213543	0.997335	0.939655	278	0.00995239	0.966313	0.590956
735.3	Hallux valgus (Bunion)	musculoskeletal	6762	0.0178932	1.01333	0.283664	282	0.0100956	1.0347	0.591372
740.1	Osteoarthritis; localized	musculoskeletal	11362	0.0300654	0.986024	0.141786	3467	0.124118	0.989613	0.592065
427.3	Other specified cardiac dysrhythmias	circulatory system	3877	0.0102591	0.984474	0.333675	3127	0.111946	0.989285	0.593541
727.5	Rupture of synovium	musculoskeletal	440	0.0011643	1.06957	0.158302	155	0.00554899	1.04633	0.595438
288	Diseases of white blood cells	hematopoietic	685	0.00181261	0.979997	0.597374	2122	0.0759675	1.01273	0.595688
735.21	Hammer toe (acquired)	musculoskeletal	2057	0.00544311	0.991087	0.68614	212	0.00758959	0.962067	0.597618
447	Other disorders of arteries and arterioles	circulatory system	615	0.00162738	0.918726	0.0358557	1905	0.0681989	0.986764	0.598871
697	Sarcoidosis	dermatologic	588	0.00155593	0.922108	0.0497231	303	0.0108474	0.968295	0.599185
586.4	Stricture/obstruction of ureter	genitourinary	1040	0.00275199	1.03881	0.220152	514	0.0184012	0.975454	0.599424
394	Rheumatic disease of the heart valves	circulatory system	1256	0.00332355	0.975399	0.379012	2586	0.0925787	1.01179	0.599517
513.4	Hyperventilation	respiratory	278	0.000735627	0.943634	0.333794	84	0.0030072	1.06225	0.600251
474	Acute and chronic tonsillitis	respiratory	418	0.00110609	0.999106	0.985436	297	0.0106326	1.03319	0.60054
577.3	Cyst and pseudocyst of pancreas	digestive	439	0.00116166	1.01218	0.799861	354	0.0126732	0.970866	0.601262
338.1	Acute pain	neurological	409	0.00108227	0.897455	0.0289529	1457	0.0521605	0.985236	0.601851
187.2	Malignant neoplasm of testis	neoplasms	273	0.000722396	0.923025	0.186517	150	0.00536999	1.04631	0.604557
174.11	Malignant neoplasm of female breast	neoplasms	12610	0.0333678	0.976927	0.01137	1381	0.0494397	1.01581	0.605866
348.9	Other conditions of brain, NOS	neurological	487	0.00128867	0.95828	0.347574	364	0.0130312	0.971683	0.606307
357	Inflammatory and toxic neuropathy	neurological	1736	0.0045937	0.958913	0.0814769	1228	0.0439623	0.98424	0.606401
269	Proteinuria	endocrine/metabolic	353	0.000934087	0.971935	0.593134	1011	0.0361937	1.01749	0.609581
473	Diseases of the larynx and vocal cords	respiratory	1544	0.00408564	1.02384	0.35549	1355	0.0485089	0.985062	0.609766
352.2	Facial nerve disorders [CN7]	neurological	962	0.00254559	0.941778	0.0634559	216	0.00773279	1.03748	0.610595
530	Diseases of esophagus	digestive	672	0.00177821	0.995785	0.912896	9521	0.340851	0.993173	0.610625
395.6	Heart valve replaced	circulatory system	1726	0.00456724	0.959913	0.0907013	1992	0.0713135	0.987323	0.612026
371.3	Inflammation of eyelids	sense organs	2410	0.0063772	1.04636	0.0265313	1185	0.0424229	0.98424	0.613729
642.1	Preeclampsia and eclampsia	pregnancy complications	280	0.000740919	1.08104	0.197256	116	0.00415279	1.05189	0.613957
287.31	Primary thrombocytopenia	hematopoietic	453	0.0011987	1.03107	0.515239	137	0.00490459	0.955313	0.615112
736.2	Acquired deformities of finger	musculoskeletal	262	0.000693289	1.01393	0.822786	70	0.002506	0.938282	0.615753
624.9	stress incontinence, female	genitourinary	5893	0.0155937	0.985248	0.261126	638	0.0228404	0.979092	0.618345
514	Abnormal findings examination of lungs	respiratory	2953	0.00781405	0.981808	0.321042	2026	0.0725307	1.01225	0.619093
290.1	Dementias	mental disorders	1194	0.00315949	1.00134	0.963332	147	0.00526259	1.04464	0.619381
681.1	Cellulitis and abscess of fingers/toes	dermatologic	600	0.00158768	0.941544	0.140744	443	0.0158594	0.975194	0.619792
695.9	Unspecified erythematous condition	dermatologic	546	0.00144479	0.989901	0.812665	491	0.0175778	0.976584	0.622057
755.1	Congenital deformities of feet	congenital anomalies	244	0.000645658	1.04847	0.45978	78	0.0027924	1.06109	0.624431
427.9	Palpitations	circulatory system	4147	0.0109735	0.999979	0.998928	4726	0.169191	1.00827	0.625262
747.1	Cardiac congenital anomalies	congenital anomalies	227	0.000600674	0.931934	0.289247	1739	0.0622561	1.01282	0.626197
213	Benign neoplasm of bone and articular cartilage	neoplasms	320	0.000846765	0.910985	0.0960846	102	0.00365159	1.05225	0.628423
216	Benign neoplasm of skin	neoplasms	9117	0.0241249	0.991483	0.420258	3901	0.139656	0.991203	0.62924
338.2	Chronic pain	neurological	422	0.00111667	0.977398	0.639009	2337	0.0836645	1.01109	0.629541
559	Ileostomy status	digestive	1815	0.00480274	0.949937	0.0292208	326	0.0116708	0.971994	0.629602
619.4	Noninflammatory disorders of vagina	genitourinary	1725	0.00456459	0.983801	0.50016	649	0.0232342	1.02098	0.631637
523.31	Acute periodontitis	digestive	161	0.000426028	1.02786	0.727445	96	0.0034368	1.05324	0.632167
174.1	Breast cancer [female]	neoplasms	2146	0.00567862	1.00158	0.942061	1400	0.0501199	1.01457	0.632299
627	Menopausal and postmenopausal disorders	genitourinary	553	0.00146332	0.992509	0.859954	1889	0.0676261	1.01269	0.637376
334	Degenerative disease of the spinal cord	neurological	1648	0.00436084	1.0004	0.987068	387	0.0138546	1.02571	0.639278
340	Migraine	neurological	3172	0.00839356	0.972939	0.124762	1931	0.0691297	0.988155	0.639505
556	Ulceration of the lower GI tract	digestive	465	0.00123045	0.954776	0.318935	326	0.0116708	0.972958	0.641973
153.2	Colon cancer	neoplasms	3392	0.00897571	0.995437	0.791379	660	0.023628	0.980827	0.642028
528.7	Sialolithiasis	digestive	323	0.000854703	1.0481	0.398583	41	0.0014678	1.08017	0.643567
359.2	Myopathy	neurological	273	0.000722396	1.00892	0.883359	272	0.00973759	1.03019	0.643969
474.1	Acute tonsillitis	respiratory	554	0.00146596	0.939715	0.144745	81	0.0028998	1.05667	0.644796
752.11	Spina bifida	congenital anomalies	211	0.000558335	1.01619	0.815627	35	0.001253	1.08596	0.644957
287.3	Thrombocytopenia	hematopoietic	1493	0.00395069	0.94491	0.0290119	3594	0.128665	1.00875	0.648144
366.2	Senile cataract	sense organs	11127	0.0294436	1.04081	3.95e-05	1974	0.0706691	0.988659	0.648249
596.1	Bladder neck obstruction	genitourinary	1976	0.00522877	1.01029	0.651305	338	0.0121004	0.973713	0.648977
370	Keratitis	sense organs	144	0.000381044	0.98566	0.862515	238	0.00852039	1.03173	0.650825
385.3	Cholesteatoma	sense organs	587	0.00155328	1.09849	0.0228692	38	0.0013604	1.08036	0.652554
182	Malignant neoplasm of uterus	neoplasms	1365	0.00361198	0.98661	0.620046	245	0.00877099	0.970195	0.657516
530.11	GERD	digestive	17829	0.047178	0.981976	0.0180453	8779	0.314288	0.993926	0.65752
521.1	Dental caries	digestive	3259	0.00862377	0.996513	0.842683	324	0.0115992	1.02633	0.659284
401.1	Essential hypertension	circulatory system	84880	0.224604	0.993183	0.0923599	14563	0.521355	1.0062	0.66033
695.3	Rosacea	dermatologic	353	0.000934087	1.07999	0.148178	831	0.0297498	0.983812	0.660382
480.11	Pneumococcal pneumonia	respiratory	7497	0.0198381	0.976648	0.0434434	212	0.00758959	0.96888	0.663765
292	Neurological disorders	mental disorders	625	0.00165384	0.928826	0.0654459	2734	0.0978771	1.00933	0.664292
250.2	Type 2 diabetes	endocrine/metabolic	20802	0.055045	0.996836	0.659914	5394	0.193105	1.0071	0.665723
519	Other diseases of respiratory system, not elsewhere classified	respiratory	107	0.000283137	1.10628	0.295842	1569	0.0561701	0.988216	0.66589
285.22	Anemia in neoplastic disease	hematopoietic	484	0.00128073	0.971532	0.525495	467	0.0167186	0.979045	0.667537
368.1	Amblyopia	sense organs	670	0.00177291	0.988965	0.774193	73	0.0026134	1.05447	0.669214
197	Chemotherapy	neoplasms	20537	0.0543438	0.979986	0.0049846	3703	0.132567	0.992072	0.669741
381.1	Otitis media	sense organs	1123	0.00297161	1.0371	0.222732	1085	0.0388429	0.986157	0.67083
362	Other retinal disorders	sense organs	1092	0.00288958	1.02121	0.488914	1161	0.0415637	1.01357	0.67322
695.42	Systemic lupus erythematosus	dermatologic	355	0.00093938	0.911102	0.0798196	229	0.00819819	1.03012	0.67342
480.5	Bronchopneumonia and lung abscess	respiratory	447	0.00118282	1.04405	0.362257	104	0.00372319	0.957318	0.673733
535.6	Duodenitis	digestive	8155	0.0215793	0.97639	0.0331932	375	0.013425	1.0234	0.674069
337	Disorders of the autonomic nervous system	neurological	214	0.000566274	1.18419	0.0132385	203	0.00726739	1.03167	0.675065
562.1	Diverticulosis	digestive	32052	0.0848141	0.996327	0.533066	2487	0.0890345	0.990662	0.676385
380.4	Impacted cerumen	sense organs	369	0.000976426	0.966469	0.512849	1278	0.0457523	0.987408	0.677062
522.5	Periapical abscess	digestive	1243	0.00328915	0.996317	0.89668	145	0.00519099	1.0375	0.6776
350.2	Abnormality of gait	neurological	2435	0.00644335	0.980209	0.32618	1375	0.0492249	0.98785	0.67833
348	Other conditions of brain	neurological	167	0.000441905	1.07236	0.366238	921	0.0329718	0.985505	0.679392
362.29	Macular degeneration (senile) of retina NOS	sense organs	2972	0.00786433	1.02748	0.142125	224	0.00801919	1.02956	0.682453
577.2	Chronic pancreatitis	digestive	539	0.00142627	1.11468	0.0116839	140	0.00501199	0.964388	0.684991
426.31	Right bundle branch block	circulatory system	2002	0.00529757	1.002	0.929233	1076	0.0385207	0.986736	0.686988
558	Noninfectious gastroenteritis	digestive	15288	0.0404542	0.994023	0.468369	1302	0.0466115	1.0121	0.689784
614.51	Cervicitis and endocervicitis	genitourinary	1097	0.00290282	0.96076	0.187106	31	0.0011098	1.07931	0.693419
302	Sexual and gender identity disorders	mental disorders	301	0.000796488	1.05824	0.326248	263	0.00941539	1.02607	0.695194
202.21	Nodular lymphoma	neoplasms	386	0.00102141	0.960303	0.426884	169	0.00605019	0.968567	0.695384
624	Symptoms involving female genital tract	genitourinary	137	0.000362521	0.987993	0.888056	193	0.00690939	0.970266	0.695621
345.1	Epilepsy	neurological	346	0.000915564	0.985027	0.779307	581	0.0207998	0.982792	0.695683
714	Rheumatoid arthritis and other inflammatory polyarthropathies	musculoskeletal	446	0.00118018	0.945774	0.23977	722	0.0258476	0.984604	0.696565
747.13	Congenital anomalies of great vessels	congenital anomalies	2199	0.00581886	0.968044	0.12991	211	0.00755379	0.971926	0.696876
389.2	Conductive hearing loss	sense organs	459	0.00121458	1.00377	0.935808	364	0.0130312	0.978536	0.69716
496.1	Emphysema	respiratory	2098	0.0055516	0.984507	0.476377	884	0.0316472	1.0139	0.703039
380.1	Otitis externa	sense organs	536	0.00141833	1.07261	0.10478	519	0.0185802	0.98257	0.707742
365.2	Primary angle-closure glaucoma	sense organs	837	0.00221482	1.28788	2.41e-13	191	0.00683779	0.972053	0.712742
742.8	Articular cartilage disorder	musculoskeletal	114	0.00030166	1.03052	0.748178	83	0.0029714	0.958308	0.714301
575.7	Other disorders of gallbladder	digestive	1547	0.00409358	0.954115	0.0654859	168	0.00601439	1.03046	0.714892
427.11	Paroxysmal supraventricular tachycardia	circulatory system	2592	0.00685879	0.998978	0.958658	1747	0.0625425	0.990643	0.718969
145.2	Cancer of tongue	neoplasms	333	0.000881165	0.918452	0.121333	273	0.00977339	1.02328	0.719843
614.33	Pelvic inflammatory disease, NOS	genitourinary	339	0.000897041	0.944677	0.296615	52	0.0018616	0.948095	0.720327
592.1	Cystitis	genitourinary	2112	0.00558865	1.02746	0.21476	760	0.027208	0.986316	0.723448
331.9	Cerebral degeneration, unspecified	neurological	558	0.00147655	0.972065	0.504088	20	0.000715999	1.08667	0.723876
520.2	Disturbances in tooth eruption	digestive	2279	0.00603055	0.988602	0.586497	112	0.00400959	1.03662	0.724611
597.1	Urethral stricture (not specified as infectious)	genitourinary	3534	0.00935146	0.997569	0.885611	246	0.00880679	0.976425	0.726156
496	Chronic airway obstruction	respiratory	9154	0.0242228	0.99559	0.678849	3107	0.11123	0.992843	0.726551
530.1	Esophagitis, GERD and related diseases	digestive	10089	0.0266969	0.984601	0.124761	9207	0.32961	0.99527	0.726743
635.2	Antepartum hemorrhage, abruptio placentae, and placenta previa	pregnancy complications	797	0.00210897	1.07988	0.0335858	171	0.00612179	1.02953	0.727379
701	Other hypertrophic and atrophic conditions of skin	dermatologic	1794	0.00474717	0.992614	0.754144	2435	0.0871729	1.00784	0.727664
318	Tobacco use disorder	mental disorders	20611	0.0545396	0.986191	0.0532795	5867	0.210038	0.994586	0.729556
297.2	Suicide or self-inflicted injury	mental disorders	1499	0.00396656	1.00235	0.927698	45	0.001611	1.0557	0.731295
440.9	Atherosclerosis of aorta	circulatory system	190	0.000502767	0.956889	0.54375	554	0.0198332	1.01571	0.732232
285.2	Anemia of chronic disease	hematopoietic	353	0.000934087	1.01354	0.800701	1607	0.0575305	1.00933	0.732691
443.1	Raynaud's syndrome	circulatory system	1314	0.00347703	1.00918	0.741052	445	0.015931	0.982839	0.733237
428.2	Heart failure NOS	circulatory system	5280	0.0139716	1.00199	0.886359	577	0.0206566	1.01518	0.734859
450	Noninfectious disorders of lymphatic channels	circulatory system	896	0.00237094	1.01245	0.711462	568	0.0203344	0.985038	0.736098
426.3	Bundle branch block	circulatory system	362	0.000957903	1.02237	0.674272	2124	0.0760391	1.00815	0.737857
388	Other disorders of ear	sense organs	115	0.000304306	1.13534	0.172923	201	0.00719579	0.975244	0.738056
585.31	Renal dialysis	genitourinary	553	0.00146332	1.01302	0.761123	781	0.0279598	1.01283	0.739403
696.41	Psoriasis vulgaris	dermatologic	1963	0.00519437	0.989107	0.628446	713	0.0255254	0.986915	0.742974
374	Other disorders of eyelids	sense organs	3205	0.00848088	0.985514	0.411096	972	0.0347976	1.01141	0.743295
681.5	Cellulitis and abscess of leg, except foot	dermatologic	6166	0.0163161	0.997904	0.870367	891	0.0318978	0.988305	0.744
145	Cancer of mouth	neoplasms	160	0.000423382	0.927292	0.340275	399	0.0142842	0.98286	0.745272
455	Hemorrhoids	circulatory system	24005	0.0635206	1.00006	0.992623	2613	0.0935453	1.00705	0.747165
560.3	Peritoneal or intestinal adhesions	digestive	983	0.00260116	0.986183	0.663271	123	0.00440339	0.969746	0.747719
112	Candidiasis	infectious diseases	2666	0.00705461	0.980301	0.306282	1731	0.0619697	1.00849	0.748255
578.2	Blood in stool	digestive	2852	0.00754679	1.03608	0.0594919	1341	0.0480077	1.00954	0.748771
288.11	Neutropenia	hematopoietic	3694	0.00977484	0.955185	0.00561236	975	0.034905	0.989124	0.750779
709.7	Unspecified diffuse connective tissue disease	dermatologic	2115	0.00559659	0.895344	4.15e-07	201	0.00719579	1.02407	0.751326
394.3	Aortic valve disease	circulatory system	1568	0.00414915	1.01109	0.663296	163	0.00583539	1.02654	0.752709
281.11	Pernicious anemia	hematopoietic	845	0.00223599	0.97067	0.387526	78	0.0027924	0.963394	0.754532
635.3	Placenta previa and abruptio placenta	pregnancy complications	1134	0.00300072	0.998376	0.957493	101	0.00361579	1.0336	0.758843
369	Infection of the eye	sense organs	272	0.00071975	0.978231	0.716846	940	0.033652	1.01084	0.759193
579	Other symptoms involving abdomen and pelvis	digestive	1220	0.00322829	0.987929	0.67223	915	0.032757	0.989236	0.760922
444.1	Arterial embolism and thrombosis of lower extremity artery	circulatory system	612	0.00161944	0.954127	0.246063	372	0.0133176	0.983536	0.763169
227.3	Benign neoplasm of pituitary gland and craniopharyngeal duct (pouch)	neoplasms	356	0.000942026	0.999892	0.998376	178	0.00637239	1.02417	0.765473
578.8	Hemorrhage of rectum and anus	digestive	12979	0.0343442	0.98778	0.168999	984	0.0352272	1.01031	0.765726
371.1	Uveitis, noninfectious or NOS	sense organs	550	0.00145538	0.995981	0.924861	137	0.00490459	0.973327	0.765998
627.3	Postmenopausal atrophic vaginitis	genitourinary	1202	0.00318066	1.00519	0.858064	776	0.0277808	0.988344	0.76788
287	Purpura and other hemorrhagic conditions	hematopoietic	113	0.000299014	1.02746	0.773317	3771	0.135002	1.00547	0.770423
653	Problems associated with amniotic cavity and membranes	pregnancy complications	1330	0.00351937	1.0188	0.510514	352	0.0126016	1.01757	0.770561
348.7	Coma	neurological	394	0.00104258	0.96427	0.47062	148	0.00529839	0.975059	0.771476
447.1	Stricture of artery	circulatory system	974	0.00257734	0.975003	0.430582	149	0.00533419	0.97529	0.772275
352.1	Trigeminal nerve disorders [CN5]	neurological	515	0.00136276	0.921279	0.0633046	174	0.00622919	0.976999	0.77239
272.11	Hypercholesterolemia	endocrine/metabolic	36714	0.0971504	0.989905	0.0712724	5856	0.209645	0.99538	0.773512
189.21	Malignant neoplasm of bladder	neoplasms	2328	0.00616021	0.991432	0.680039	707	0.0253106	1.01163	0.776826
364.5	Corneal dystrophy	sense organs	271	0.000717104	1.03476	0.573607	87	0.0031146	0.968698	0.778761
747.12	Valvular heart disease/ heart chambers	congenital anomalies	290	0.000767381	0.988783	0.847826	845	0.030251	0.989888	0.783292
573	Other disorders of liver	digestive	1879	0.0049721	1.00705	0.761477	1046	0.0374467	0.990908	0.783711
384.4	Perforation of tympanic membrane	sense organs	997	0.0026382	0.96616	0.277958	104	0.00372319	0.971956	0.783887
250.7	Diabetic retinopathy	endocrine/metabolic	1578	0.00417561	1.00394	0.876407	446	0.0159668	0.986281	0.784664
619.2	Disorders of uterus, NEC	genitourinary	3366	0.00890691	1.00796	0.648812	187	0.00669459	0.979173	0.787712
381.9	Otorrhea	sense organs	277	0.000732981	0.991097	0.881757	56	0.0020048	1.03874	0.788265
574.2	Calculus of bile duct	digestive	2849	0.00753885	0.999991	0.999606	295	0.010561	1.01637	0.793154
250.41	Impaired fasting glucose	endocrine/metabolic	314	0.000830888	1.13684	0.0229324	1258	0.0450363	1.00803	0.793466
555.2	Ulcerative colitis	digestive	3117	0.00824802	1.00072	0.968112	498	0.0178284	1.01259	0.794806
751.22	Other specified congenital anomalies of kidney	congenital anomalies	384	0.00101612	0.994825	0.919118	117	0.00418859	1.02584	0.795205
568.1	Peritoneal adhesions (postoperative) (postinfection)	digestive	3715	0.00983041	0.989109	0.506826	482	0.0172556	0.987554	0.796124
527	Diseases of the salivary glands	digestive	104	0.000275199	0.908719	0.329627	996	0.0356568	1.00879	0.797566
611.3	Lump or mass in breast	genitourinary	1495	0.00395598	0.943049	0.0241108	733	0.0262414	1.01031	0.798439
634.3	Ectopic pregnancy	pregnancy complications	288	0.000762088	1.03106	0.607515	30	0.001074	1.05127	0.800374
550.2	Diaphragmatic hernia	digestive	30172	0.0798393	0.985713	0.0172015	1579	0.0565281	0.993085	0.800561
379	Other disorders of eye	sense organs	326	0.000862642	1.13387	0.0232393	1435	0.0513729	1.00729	0.801186
618.2	Uterine/Uterovaginal prolapse	genitourinary	5478	0.0144956	1.00609	0.658379	171	0.00612179	1.0206	0.80139
627.1	Postmenopausal bleeding	genitourinary	8961	0.0237121	0.994274	0.596767	475	0.017005	1.01252	0.80196
202.2	Non-Hodgkins lymphoma	neoplasms	1630	0.00431321	0.975034	0.308925	765	0.027387	0.990346	0.802413
535.1	Acute gastritis	digestive	1272	0.00336589	1.02657	0.350434	135	0.00483299	0.977395	0.803135
550.5	Ventral hernia	digestive	3744	0.00990715	0.99035	0.555182	820	0.029356	1.00915	0.807503
619	Noninflammatory female genital disorders	genitourinary	197	0.00052129	0.906898	0.17147	1529	0.0547381	0.9931	0.813109
189.2	Cancer of bladder	neoplasms	847	0.00224128	1.0195	0.574973	752	0.0269216	0.990701	0.813533
444	Arterial embolism and thrombosis	circulatory system	451	0.00119341	0.966125	0.464671	587	0.0210146	1.01039	0.814436
500.2	Pneumoconiosis	respiratory	298	0.00078855	0.919479	0.148416	75	0.002685	1.0288	0.816511
471	Nasal polyps	respiratory	3311	0.00876137	1.03269	0.0655372	346	0.0123868	1.01323	0.818689
279.1	Immunity deficiency	endocrine/metabolic	105	0.000277845	0.981662	0.849669	428	0.0153224	0.988375	0.820211
350.3	Lack of coordination	neurological	413	0.00109286	0.907147	0.0480938	345	0.012351	0.987309	0.82321
722.6	Degeneration of intervertebral disc	musculoskeletal	3225	0.0085338	1.01253	0.481451	1615	0.0578169	0.994027	0.825801
426.21	First degree AV block	circulatory system	1352	0.00357758	0.997615	0.930318	754	0.0269932	0.991395	0.826308
333.4	Torsion dystonia	neurological	296	0.000783257	0.959477	0.477146	147	0.00526259	0.981093	0.827389
458.1	Orthostatic hypotension	circulatory system	1833	0.00485037	0.982765	0.4585	785	0.028103	1.00833	0.828543
710.19	Unspecified osteomyelitis	musculoskeletal	102	0.000269906	1.00483	0.961165	291	0.0104178	1.01355	0.828726
204.12	Lymphoid leukemia, chronic	neoplasms	584	0.00154535	0.907584	0.0194683	205	0.00733899	1.01613	0.828978
433.21	Cerebral artery occlusion, with cerebral infarction	circulatory system	2069	0.00547486	1.00117	0.957932	1158	0.0414563	1.00685	0.830054
618.5	Prolapse of vaginal vault after hysterectomy	genitourinary	526	0.00139187	0.96171	0.371546	21	0.000751799	0.951524	0.8302
512.1	Wheezing	respiratory	289	0.000764734	1.00878	0.881848	572	0.0204776	0.990558	0.831505
333	Extrapyramidal disease and abnormal movement disorders	neurological	415	0.00109815	1.05706	0.258265	692	0.0247736	1.00863	0.832792
386.9	Dizziness and giddiness (Light-headedness and vertigo)	sense organs	5317	0.0140695	0.99188	0.555315	4528	0.162102	1.00361	0.83451
592.13	Chronic interstitial cystitis	genitourinary	262	0.000693289	1.13699	0.0376384	120	0.00429599	1.02007	0.838386
260	Protein-calorie malnutrition	endocrine/metabolic	247	0.000653597	1.00051	0.993607	2384	0.0853471	1.00462	0.838743
433.8	Late effects of cerebrovascular disease	circulatory system	1471	0.00389247	1.02374	0.369429	481	0.0172198	1.00994	0.838807
172.2	Other non-epithelial cancer of skin	neoplasms	13009	0.0344236	0.984068	0.0738229	2848	0.101958	0.995717	0.840726
506	Empyema and pneumothorax	respiratory	1283	0.003395	0.983932	0.562556	534	0.0191172	0.990866	0.842196
368.9	Subjective visual disturbances	sense organs	726	0.0019211	0.967322	0.371471	357	0.0127806	0.989127	0.845966
286.7	Other and unspecified coagulation defects	hematopoietic	401	0.0010611	0.976562	0.63512	722	0.0258476	0.992292	0.84604
475	Chronic sinusitis	respiratory	2671	0.00706784	1.01784	0.362692	2766	0.0990227	0.995902	0.846699
184	Cancer of other female genital organs	neoplasms	145	0.00038369	1.10959	0.211189	273	0.00977339	0.987678	0.847533
458.9	Hypotension NOS	circulatory system	4620	0.0122252	1.00671	0.65201	2294	0.0821251	1.00441	0.848951
529.1	Glossitis	digestive	333	0.000881165	0.988967	0.839701	140	0.00501199	0.983053	0.849079
674	Other complications of the puerperium NEC	pregnancy complications	241	0.00063772	1.03745	0.572204	91	0.0032578	1.02151	0.850411
567	Peritonitis and retroperitoneal infections	digestive	995	0.00263291	0.97769	0.477421	578	0.0206924	1.00803	0.856668
430	Intracranial hemorrhage	circulatory system	140	0.00037046	1.10526	0.236163	421	0.0150718	1.0094	0.856735
527.2	Sialoadenitis	digestive	397	0.00105052	0.957397	0.386142	209	0.00748219	0.987187	0.861185
157	Pancreatic cancer	neoplasms	758	0.00200577	0.971582	0.427943	217	0.00776859	0.987484	0.861323
289.5	Diseases of spleen	hematopoietic	579	0.00153211	1.01143	0.784812	139	0.00497619	1.01581	0.861385
519.9	Symptoms involving respiratory system and other chest symptoms	respiratory	324	0.000857349	1.01779	0.751123	704	0.0252032	0.993025	0.862083
426.24	Atrioventricular block, complete	circulatory system	759	0.00200842	1.00868	0.812106	896	0.0320768	1.00618	0.864418
522	Diseases of pulp and periapical tissues	digestive	598	0.00158239	0.991439	0.833638	155	0.00554899	1.01471	0.864469
433.2	Occlusion of cerebral arteries	circulatory system	3457	0.0091477	0.979795	0.233509	1184	0.0423871	1.00533	0.865963
289.8	Polycythemia, secondary	hematopoietic	351	0.000928795	0.905963	0.0646235	118	0.00422439	0.983847	0.867331
733.8	Malunion and nonunion of fracture	musculoskeletal	174	0.000460428	0.969277	0.680629	179	0.00640819	1.01326	0.868068
189	Cancer of urinary organs (incl. kidney and bladder)	neoplasms	3196	0.00845706	0.995995	0.821972	1389	0.0497261	1.00487	0.869315
550.1	Inguinal hernia	digestive	16883	0.0446748	1.00458	0.572916	1058	0.0378763	1.00555	0.869586
345	Epilepsy, recurrent seizures, convulsions	neurological	3541	0.00936998	0.999046	0.954936	1107	0.0396305	0.994732	0.870533
379.3	Aphakia and other disorders of lens	sense organs	2457	0.00650157	1.01311	0.521044	25	0.000894999	0.966133	0.870968
594.8	Renal colic	genitourinary	1837	0.00486096	1.00431	0.854291	157	0.00562059	0.986809	0.875598
374.1	Ectropion or entropion	sense organs	1259	0.00333149	0.973926	0.35023	123	0.00440339	1.01473	0.877968
497	Bronchitis	respiratory	715	0.00189199	0.971285	0.436446	651	0.0233058	1.00639	0.878975
523.32	Chronic periodontitis	digestive	1134	0.00300072	1.06969	0.0236121	16	0.000572799	1.04121	0.880092
526.9	Jaw disease NOS	digestive	249	0.000658889	0.887926	0.0610985	83	0.0029714	1.01745	0.881535
696.4	Psoriasis	dermatologic	1806	0.00477893	0.991358	0.712943	781	0.0279598	0.994374	0.883269
260.6	Anorexia	endocrine/metabolic	996	0.00263556	1.06669	0.0417936	599	0.0214442	0.993655	0.884095
394.2	Mitral valve disease	circulatory system	3719	0.00984099	0.977775	0.173695	864	0.0309312	1.00533	0.884891
440	Atherosclerosis	circulatory system	196	0.000518643	0.996044	0.955796	1549	0.0554541	0.996005	0.886242
578.9	Hemorrhage of gastrointestinal tract	digestive	6670	0.0176498	0.976991	0.0597583	799	0.0286042	0.994676	0.88818
537	Other disorders of stomach and duodenum	digestive	3857	0.0102062	0.950946	0.00190836	1416	0.0506927	1.00404	0.888623
705.8	Hyperhidrosis	dermatologic	637	0.00168559	0.966578	0.391467	809	0.0289622	0.994793	0.890003
571.6	Primary biliary cirrhosis	digestive	282	0.000746211	1.01964	0.744005	78	0.0027924	0.983888	0.892361
624.2	Atrophy of female genital tract	genitourinary	496	0.00131249	0.987283	0.776072	21	0.000751799	0.969895	0.89468
574.12	Cholelithiasis with other cholecystitis	digestive	5918	0.0156599	0.983076	0.193467	249	0.00891419	0.991171	0.895242
701.5	Abnormal granulation tissue	dermatologic	481	0.00127279	1.0028	0.951049	99	0.0035442	1.01393	0.896846
560.2	Impaction of intestine	digestive	309	0.000817657	0.919179	0.139114	69	0.0024702	1.01668	0.896926
736	Other acquired deformities of limbs	musculoskeletal	331	0.000875872	0.955296	0.405814	318	0.0113844	0.992331	0.897023
647.1	Infections of genitourinary tract during pregnancy	pregnancy complications	248	0.000656243	0.945979	0.388146	84	0.0030072	1.0154	0.897102
211	Benign neoplasm of other parts of digestive system	neoplasms	6572	0.0173904	1.01134	0.365734	830	0.029714	0.995187	0.897261
378.5	Paralytic strabismus	sense organs	309	0.000817657	1.03599	0.534435	134	0.00479719	0.988524	0.899372
610.8	Other specified benign mammary dysplasias	genitourinary	705	0.00186553	0.956153	0.235204	91	0.0032578	0.986105	0.899854
523	Gingival and periodontal diseases	digestive	488	0.00129132	1.06268	0.179465	282	0.0100956	1.00794	0.900819
289	Other diseases of blood and blood-forming organs	hematopoietic	541	0.00143156	1.00848	0.844521	463	0.0165754	1.00603	0.903372
597	Other disorders of urethra and urinary tract	genitourinary	841	0.0022254	1.03488	0.320423	431	0.0154298	0.993972	0.906497
250.11	Type 1 diabetes with ketoacidosis	endocrine/metabolic	252	0.000666827	0.95104	0.426096	58	0.0020764	1.01636	0.906987
454.1	Varicose veins of lower extremity	circulatory system	11023	0.0291684	0.987431	0.191824	669	0.0239502	1.00486	0.90699
202	Cancer of other lymphoid, histiocytic tissue	neoplasms	1270	0.0033606	1.00923	0.74389	880	0.031504	0.995894	0.909556
614.32	Chronic inflammatory pelvic disease	genitourinary	403	0.00106639	0.97947	0.678154	43	0.0015394	0.981871	0.910328
618	Genital prolapse	genitourinary	473	0.00125162	0.887305	0.00957652	518	0.0185444	1.00526	0.911825
427.7	Tachycardia NOS	circulatory system	2672	0.00707049	0.971662	0.138985	2138	0.0765403	0.997484	0.915738
426.4	Anomalous atrioventricular excitation	circulatory system	239	0.000632427	0.991748	0.898156	137	0.00490459	1.00964	0.915805
315	Develomental delays and disorders	mental disorders	333	0.000881165	1.01804	0.744322	190	0.00680199	0.99196	0.916377
385	Other disorders of middle ear and mastoid	sense organs	153	0.000404859	1.12615	0.141577	66	0.0023628	0.98693	0.919669
367.9	Blindness and low vision	sense organs	817	0.0021619	0.990755	0.790941	507	0.0181506	1.00458	0.922964
681.6	Cellulitis and abscess of foot, toe	dermatologic	6123	0.0162023	0.998744	0.922392	152	0.00544159	1.00826	0.923358
440.2	Atherosclerosis of the extremities	circulatory system	521	0.00137864	0.933083	0.114599	837	0.0299646	0.996481	0.92462
332	Parkinson's disease	neurological	1499	0.00396656	1.02232	0.394641	223	0.00798339	0.993324	0.925332
626.8	Infertility, female	genitourinary	1239	0.00327857	1.00453	0.875982	544	0.0194752	0.995494	0.925561
626.13	Irregular menstrual cycle	genitourinary	1857	0.00491388	0.983692	0.481731	595	0.021301	1.00399	0.930822
614.52	Vaginitis and vulvovaginitis	genitourinary	434	0.00114842	0.979896	0.672952	521	0.0186518	1.00412	0.931834
614.5	Inflammatory disease of cervix, vagina, and vulva	genitourinary	159	0.000420736	0.995893	0.958658	680	0.024344	0.996467	0.933166
565	Anal and rectal conditions	digestive	8596	0.0227462	1.0043	0.694365	1384	0.0495471	1.00215	0.941471
721.8	Other allied disorders of spine	musculoskeletal	129	0.000341352	1.04859	0.590093	94	0.0033652	1.00795	0.942341
446.5	Giant cell arteritis	circulatory system	483	0.00127809	0.980688	0.668626	56	0.0020048	0.989945	0.942923
568	Other disorders of peritoneum	digestive	252	0.000666827	1.03152	0.622547	656	0.0234848	0.997099	0.944452
531.4	Peptic ulcer, site unspecified	digestive	452	0.00119606	0.982729	0.711272	370	0.013246	0.996158	0.944485
348.2	Cerebral edema and compression of brain	neurological	304	0.000804426	1.01385	0.810641	413	0.0147854	1.00351	0.946675
614.53	Cyst or abscess of Bartholin's gland	genitourinary	721	0.00190787	1.02091	0.57997	37	0.0013246	0.98857	0.947146
427.41	Ventricular fibrillation and flutter	circulatory system	398	0.00105316	1.04515	0.378887	318	0.0113844	0.996198	0.949077
290.11	Alzheimer's disease	mental disorders	709	0.00187611	1.02429	0.523604	119	0.00426019	0.994014	0.950942
364.4	Corneal degenerations	sense organs	163	0.000431321	1.04598	0.566101	64	0.0022912	1.00758	0.954772
599.2	Retention of urine	genitourinary	8394	0.0222117	0.979084	0.0579084	2229	0.0797981	0.998719	0.956831
300	Anxiety disorders	mental disorders	373	0.00098701	0.962165	0.45671	2	7.15999e-05	0.955314	0.956951
696.42	Psoriatic arthropathy	dermatologic	795	0.00210368	0.952732	0.172878	189	0.00676619	1.00409	0.957836
276.41	Acidosis	endocrine/metabolic	1428	0.00377869	1.0182	0.496528	1674	0.0599291	1.00139	0.958332
348.8	Encephalopathy, not elsewhere classified	neurological	167	0.000441905	1.02509	0.74909	469	0.0167902	0.99751	0.959507
229	Benign neoplasm of unspecified sites	neoplasms	2343	0.00619991	0.981273	0.362108	171	0.00612179	1.00377	0.963155
454	Varicose veins	circulatory system	560	0.00148184	1.06327	0.146662	833	0.0298214	0.998299	0.963526
571.5	Other chronic nonalcoholic liver disease	digestive	2081	0.00550662	0.986868	0.547621	1899	0.0679841	1.00111	0.964761
618.6	Vaginal enterocele, congenital or acquired	genitourinary	708	0.00187347	1.02261	0.552471	47	0.0016826	1.0068	0.964912
451	Phlebitis and thrombophlebitis	circulatory system	398	0.00105316	0.881936	0.0123797	400	0.01432	1.00229	0.965691
380	Disorders of external ear	sense organs	682	0.00180467	1.01669	0.665941	96	0.0034368	1.00454	0.966412
261.2	Vitamin B-complex deficiencies	endocrine/metabolic	1002	0.00265143	0.947334	0.0874064	657	0.0235206	0.998275	0.967049
151	Cancer of stomach	neoplasms	674	0.0017835	1.0692	0.0827745	140	0.00501199	0.996484	0.96857
592.12	Chronic cystitis	genitourinary	936	0.00247679	1.01139	0.729433	158	0.00565639	0.996963	0.971234
443.9	Peripheral vascular disease, unspecified	circulatory system	2985	0.00789873	0.987673	0.501234	2329	0.0833781	0.999224	0.973659
441.1	Acute vascular insufficiency of intestine	circulatory system	317	0.000838826	0.907106	0.0830032	56	0.0020048	0.995453	0.974316
594.3	Calculus of ureter	genitourinary	2518	0.00666298	0.989794	0.608447	318	0.0113844	1.00177	0.976476
378.2	Nystagmus and other irregular eye movements	sense organs	236	0.000624489	1.07346	0.275878	56	0.0020048	0.996057	0.97789
564	Functional digestive disorders	digestive	936	0.00247679	1.0425	0.203308	2159	0.0772921	1.00063	0.978704
383	Otosclerosis	sense organs	306	0.000809719	1.06962	0.239181	33	0.0011814	1.00488	0.978813
418	Nonspecific chest pain	circulatory system	29830	0.0789343	0.985339	0.0146527	6056	0.216804	1.00041	0.978929
426.2	Atrioventricular [AV] block	circulatory system	149	0.000394275	1.11955	0.168258	1781	0.0637597	1.00067	0.979622
252.1	Hyperparathyroidism	endocrine/metabolic	933	0.00246885	0.999956	0.998931	567	0.0202986	0.99886	0.979792
246	Other disorders of thyroid	endocrine/metabolic	449	0.00118812	1.10083	0.0417393	626	0.0224108	0.998922	0.979963
509.1	Respiratory failure	respiratory	2242	0.00593265	0.959356	0.0504927	1609	0.0576021	1.00064	0.981344
381.11	Suppurative and unspecified otitis media	sense organs	851	0.00225186	0.997675	0.945927	747	0.0267426	1.00086	0.982488
323	Encephalitis	neurological	327	0.000865288	1.0005	0.992801	78	0.0027924	1.00254	0.983091
565.1	Anal and rectal polyp	digestive	8362	0.022127	0.996307	0.738473	377	0.0134966	1.00116	0.983147
277.4	Disorders of bilirubin excretion	endocrine/metabolic	426	0.00112726	1.05174	0.29782	411	0.0147138	1.00109	0.983517
700	Corns and callosities	dermatologic	315	0.000833534	1.1228	0.0396697	198	0.00708839	1.00153	0.983836
218.1	Uterine leiomyoma	neoplasms	10019	0.0265117	0.990224	0.338909	541	0.0193678	0.999153	0.985519
198.1	Secondary malignancy of lymph nodes	neoplasms	6191	0.0163823	0.972349	0.0289259	1180	0.0422439	1.00045	0.988456
292.3	Memory loss	mental disorders	811	0.00214602	1.01815	0.608867	1015	0.0363369	1.00045	0.989397
626.14	Irregular menstrual bleeding	genitourinary	3617	0.00957109	0.976155	0.153013	198	0.00708839	0.998993	0.98958
628	Ovarian cyst	genitourinary	4641	0.0122807	0.980982	0.197746	527	0.0188666	1.00051	0.991426
728.71	Contracture of palmar fascia [Dupuytren's disease]	musculoskeletal	2889	0.0076447	0.990246	0.600911	178	0.00637239	1.0008	0.991989
626.12	Excessive or frequent menstruation	genitourinary	9206	0.0243604	0.98494	0.160919	478	0.0171124	0.999839	0.997434
622.2	Mucous polyp of cervix	genitourinary	3314	0.00876931	0.990738	0.595648	122	0.00436759	1.00028	0.997713
303.3	Psychogenic disorder	mental disorders	365	0.000965841	0.923406	0.128561	n/a	n/a	n/a	n/a
296.1	Bipolar	mental disorders	1111	0.00293986	1.04258	0.165212	n/a	n/a	n/a	n/a
296.22	Major depressive disorder	mental disorders	414	0.0010955	1.06192	0.221781	n/a	n/a	n/a	n/a
301	Personality disorders	mental disorders	282	0.000746211	0.953571	0.425617	n/a	n/a	n/a	n/a
300.12	Agorophobia, social phobia, and panic disorder	mental disorders	936	0.00247679	1.01673	0.612164	n/a	n/a	n/a	n/a
300.1	Anxiety disorder	mental disorders	7398	0.0195761	1.00474	0.687505	n/a	n/a	n/a	n/a
304	Adjustment reaction	mental disorders	308	0.000815011	0.980674	0.732346	n/a	n/a	n/a	n/a
300.13	Phobia	mental disorders	736	0.00194756	0.99239	0.836044	n/a	n/a	n/a	n/a
290.2	Delirium due to conditions classified elsewhere	mental disorders	1220	0.00322829	0.994297	0.842191	n/a	n/a	n/a	n/a

## Sheet: Table S4A_UKBB
Table S4. Descriptions of disease phenotypes included in the PheWAS analyses for the diagnosis of POAG
UK Biobank
PheCode	OR	P-value	Description	Disease category
366	4.09065	1e-300	Cataract	sense organs
366.2	3.46298	1.26e-183	Senile cataract	sense organs
371.1	13.4413	2.61e-110	Uveitis, noninfectious or NOS	sense organs
379.5	14.0626	1.14e-100	Disorders of iris and ciliary body	sense organs
367.9	8.70889	2.26e-91	Blindness and low vision	sense organs
364.2	21.1831	1.64e-40	Corneal edema	sense organs
361	3.30414	4.01e-37	Retinal detachments and defects	sense organs
364	7.98014	2.45e-27	Corneal opacity and other disorders of cornea	sense organs
377	8.65039	1.8e-26	Disorders of optic nerve and visual pathways	sense organs
379	6.93973	7.33e-26	Other disorders of eye	sense organs
753	51.2517	2.96e-25	Congenital anomalies of the eye	congenital anomalies
377.1	17.6694	3.4e-24	Optic atrophy	sense organs
401.1	1.33048	5.72e-22	Essential hypertension	circulatory system
362.4	3.30327	2.31e-19	Retinal vascular changes and abnomalities	sense organs
362.29	2.21866	9.78e-19	Macular degeneration (senile) of retina NOS	sense organs
360.2	6.41828	9.84e-19	Progressive myopia	sense organs
364.4	7.72776	1.26e-18	Corneal degenerations	sense organs
362	3.06788	1.43e-17	Other retinal disorders	sense organs
368.4	4.45914	2.59e-15	Visual field defects	sense organs
495	1.42673	2.87e-15	Asthma	respiratory
360	11.2684	5.44e-13	Disorders of the globe	sense organs
375	2.3877	6.38e-13	Disorders of lacrimal system	sense organs
367.8	4.49619	2.49e-12	Hypermetropia	sense organs
459.9	1.38895	1.47e-11	Circulatory disease NEC	circulatory system
250.2	1.37223	2.03e-11	Type 2 diabetes	endocrine/metabolic
378.1	2.88936	2.29e-10	Strabismus (not specified as paralytic)	sense organs
370	6.31835	4.18e-10	Keratitis	sense organs
371.3	2.01998	5.04e-09	Inflammation of eyelids	sense organs
753.1	9.26765	5.72e-09	Congenital cataract and lens anomalies	congenital anomalies
377.3	5.09257	6.75e-09	Optic neuritis/neuropathy	sense organs
368.1	2.78288	8.14e-09	Amblyopia	sense organs
272.11	1.2462	8.34e-09	Hypercholesterolemia	endocrine/metabolic
345	1.82652	9.26e-09	Epilepsy, recurrent seizures, convulsions	neurological
374	1.82407	1.24e-08	Other disorders of eyelids	sense organs
250.1	1.88649	1.57e-08	Type 1 diabetes	endocrine/metabolic
364.1	5.70858	1.57e-08	Corneal opacity	sense organs
327.3	1.65248	2.92e-08	Sleep apnea	neurological
370.1	5.11973	7.69e-08	Corneal ulcer	sense organs
379.9	4.62198	1.37e-07	Pain, swelling or discharge of eye	sense organs
759	5.73847	1.5e-07	Other and unspecified congenital anomalies	congenital anomalies
389	1.60485	2.45e-07	Hearing loss	sense organs
418	1.25486	2.85e-07	Nonspecific chest pain	circulatory system
372	2.46759	3.16e-07	Disorders of conjunctiva	sense organs
242.1	3.24152	6.6e-07	Graves' disease	endocrine/metabolic
366.3	5.44903	1.63e-06	Traumatic cataract	sense organs
364.41	6.4424	3.14e-06	Keratoconus	sense organs
411.3	1.26824	3.52e-06	Angina pectoris	circulatory system
300.13	2.45196	3.92e-06	Phobia	mental disorders
369.5	3.35089	6.37e-06	Conjunctivitis, infectious	sense organs
758	6.02235	6.97e-06	Chromosomal anomalies and genetic disorders	congenital anomalies
318	1.26939	1.11e-05	Tobacco use disorder	mental disorders
367.2	3.24411	2.18e-05	Astigmatism	sense organs
363	4.86071	2.23e-05	Chorioretinal inflammations, scars, and other disorders of choroid	sense organs
376	5.35426	2.56e-05	Disorders of the orbit	sense organs
366.1	6.1763	2.68e-05	Nonsenile Cataract	sense organs
362.6	3.72903	2.77e-05	Peripheral retinal degenerations	sense organs
535.8	1.3456	2.93e-05	Other specified gastritis	digestive
361.2	5.10149	4.4e-05	Retinoschisis and retinal cysts	sense organs
244.4	1.27023	6.41e-05	Hypothyroidism NOS	endocrine/metabolic
530.11	1.24465	7.68e-05	GERD	digestive
364.5	2.85431	8.74e-05	Corneal dystrophy	sense organs
740.9	1.37583	9.51e-05	Osteoarthrosis NOS	musculoskeletal
300.12	2.10716	0.000116316	Agorophobia, social phobia, and panic disorder	mental disorders
591	1.25667	0.000147121	Urinary tract infection	genitourinary
426.91	1.50096	0.000160063	Cardiac pacemaker in situ	circulatory system
528.11	2.52026	0.000206655	Stomatitis and mucositis (ulcerative)	digestive
458.2	2.68998	0.000212251	Iatrogenic hypotension	circulatory system
208	1.1922	0.000244571	Benign neoplasm of colon	neoplasms
497	2.11563	0.000257786	Bronchitis	respiratory
716.9	1.17285	0.00026373	Arthropathy NOS	musculoskeletal
246	2.46187	0.000297887	Other disorders of thyroid	endocrine/metabolic
626.12	1.4458	0.000301602	Excessive or frequent menstruation	genitourinary
368	1.87047	0.000354654	Visual disturbances	sense organs
558	1.24377	0.000378788	Noninfectious gastroenteritis	digestive
216	1.32551	0.000403108	Benign neoplasm of skin	neoplasms
532	1.31643	0.000657486	Dysphagia	digestive
250.11	3.0211	0.000684508	Type 1 diabetes with ketoacidosis	endocrine/metabolic
375.2	1.83804	0.000775326	Epiphora	sense organs
362.8	3.42817	0.000807284	Retinal hemorrhage/ischemia	sense organs
242.3	3.68118	0.000871622	Exophthalmos	endocrine/metabolic
197	1.19279	0.000873424	Chemotherapy	neoplasms
455	1.17746	0.00122407	Hemorrhoids	circulatory system
379.4	3.87336	0.00145598	Anomalies of pupillary function	sense organs
577.2	2.11015	0.00198769	Chronic pancreatitis	digestive
562.1	1.13969	0.00199631	Diverticulosis	digestive
368.3	2.72309	0.00218268	Anisometropia	sense organs
527.7	4.10153	0.00248182	Disturbance of salivary secretion	digestive
713.5	4.11016	0.00250514	Arthropathy associated with neurological disorders	musculoskeletal
721	1.67184	0.002548	Spondylosis and allied disorders	musculoskeletal
250.12	4.00375	0.00288427	Type 1 diabetes with renal manifestations	endocrine/metabolic
190	2.78077	0.00293974	Cancer of eye	neoplasms
585.3	1.36092	0.00302324	Chronic renal failure [CKD]	genitourinary
580.2	2.00673	0.00305512	Nephrotic syndrome without mention of glomerulonephritis	genitourinary
428.1	1.40197	0.00314707	Congestive heart failure (CHF) NOS	circulatory system
564.1	1.32791	0.00315242	Irritable Bowel Syndrome	digestive
317	1.33182	0.0031712	Alcohol-related disorders	mental disorders
535.6	1.25722	0.00353983	Duodenitis	digestive
306	1.12671	0.00362926	Other mental disorder	mental disorders
512.7	1.2765	0.00377988	Shortness of breath	respiratory
427.2	1.16344	0.0038017	Atrial fibrillation and flutter	circulatory system
362.7	3.81779	0.00396378	Hereditary retinal dystrophies	sense organs
715.2	2.13419	0.00418311	Ankylosing spondylitis	musculoskeletal
626	1.75369	0.00418751	Disorders of menstruation and other abnormal bleeding from female genital tract	genitourinary
599.4	1.25535	0.00491736	Urinary incontinence	genitourinary
189.21	1.40409	0.00513941	Malignant neoplasm of bladder	neoplasms
285	1.19513	0.00536077	Other anemias	hematopoietic
564.9	1.16719	0.0054893	Personal history of diseases of digestive system	digestive
649	7.3914	0.00587518	Other conditions or status of the mother complicating pregnancy, childbirth, or the puerperium	pregnancy complications
626.1	1.654	0.00601236	Irregular menstrual cycle/bleeding	genitourinary
714	2.02032	0.00602324	Rheumatoid arthritis and other inflammatory polyarthropathies	musculoskeletal
340	1.45741	0.00612349	Migraine	neurological
599	1.25131	0.00634069	Other symptoms/disorders or the urinary system	genitourinary
350.1	1.66221	0.00636684	Abnormal involuntary movements	neurological
300.1	1.27196	0.00644738	Anxiety disorder	mental disorders
276.1	2.68159	0.00675824	Electrolyte imbalance	endocrine/metabolic
389.2	2.09572	0.00676638	Conductive hearing loss	sense organs
465	1.60424	0.00685344	Acute upper respiratory infections of multiple or unspecified sites	respiratory
316	2.50368	0.00703733	Substance addiction and disorders	mental disorders
714.1	1.38955	0.00712863	Rheumatoid arthritis	musculoskeletal
580.12	2.85387	0.00721044	Non-proliferative glomerulonephritis	genitourinary
578.9	1.27037	0.00736371	Hemorrhage of gastrointestinal tract	digestive
251.1	1.59638	0.0085369	Hypoglycemia	endocrine/metabolic
358.1	2.46235	0.0086103	Myasthenia gravis	neurological
701.1	3.36237	0.00904075	Keratoderma, acquired	dermatologic
565.1	1.22396	0.00919897	Anal and rectal polyp	digestive
394.2	1.31202	0.0092025	Mitral valve disease	circulatory system
740.12	2.30705	0.00988972	Osteoarthrosis, localized, secondary	musculoskeletal
395.1	1.31166	0.0104112	Nonrheumatic mitral valve disorders	circulatory system
477	1.3662	0.0113254	Epistaxis or throat hemorrhage	respiratory
512.8	1.35	0.011514	Cough	respiratory
345.3	1.42021	0.0122725	Convulsions	neurological
411.8	1.14415	0.0124359	Other chronic ischemic heart disease, unspecified	circulatory system
740.1	1.17819	0.0126737	Osteoarthritis; localized	musculoskeletal
713	4.46316	0.0127227	Arthropathy associated with other disorders classified elsewhere	musculoskeletal
689	1.24487	0.0142116	Disorder of skin and subcutaneous tissue NOS	dermatologic
440.9	2.30637	0.0148931	Atherosclerosis of aorta	circulatory system
496.2	1.99168	0.0153452	Chronic bronchitis	respiratory
618.1	1.23943	0.0159342	Prolapse of vaginal walls	genitourinary
443.9	1.3106	0.0172624	Peripheral vascular disease, unspecified	circulatory system
751.11	2.23699	0.0176695	Congenital anomalies of female genital organs	congenital anomalies
348.7	1.95291	0.0182869	Coma	neurological
525.2	3.39169	0.0184231	Atrophy of edentulous alveolar ridge	digestive
261.41	5.73106	0.0191946	Rickets or osteomalacia	endocrine/metabolic
337	2.3362	0.0192779	Disorders of the autonomic nervous system	neurological
646	2.09182	0.0194401	Other complications of pregnancy NEC	pregnancy complications
614.33	2.4403	0.0205046	Pelvic inflammatory disease, NOS	genitourinary
371	2.90314	0.0212544	Inflammation of the eye	sense organs
687	2.10462	0.0215484	Symptoms affecting skin	dermatologic
433.2	1.28343	0.0218342	Occlusion of cerebral arteries	circulatory system
567	1.5805	0.0220919	Peritonitis and retroperitoneal infections	digestive
735.1	2.42554	0.022315	Flat foot	musculoskeletal
509.5	2.60686	0.0225268	Respiratory arrest	respiratory
351	1.16929	0.0229236	Other peripheral nerve disorders	neurological
244.2	2.84323	0.023046	Acquired hypothyroidism	endocrine/metabolic
428.2	1.22236	0.0236163	Heart failure NOS	circulatory system
561	1.14932	0.0241075	Symptoms involving digestive system	digestive
596	1.18501	0.0265287	Other disorders of bladder	genitourinary
720	1.56818	0.0276021	Spinal stenosis	musculoskeletal
369	2.11347	0.0281665	Infection of the eye	sense organs
709.6	3.68811	0.0288475	Other specified diffuse diseases of connective tissue	dermatologic
386.1	1.68923	0.0292249	Meniere's disease	sense organs
705	4.96726	0.0292553	Disorders of sweat glands	dermatologic
575.6	1.8963	0.0295491	Cholesterolosis of gallbladder	digestive
480.11	1.18987	0.0299806	Pneumococcal pneumonia	respiratory
701.2	1.36457	0.0309453	Scar conditions and fibrosis of skin	dermatologic
300	1.99214	0.032623	Anxiety disorders	mental disorders
189	1.26328	0.0340686	Cancer of urinary organs (incl. kidney and bladder)	neoplasms
564	1.56447	0.0350866	Functional digestive disorders	digestive
743.11	1.24086	0.0362799	Osteoporosis NOS	musculoskeletal
516.1	1.34484	0.036375	Hemoptysis	respiratory
578.2	1.30361	0.0364539	Blood in stool	digestive
426.24	1.52493	0.0391561	Atrioventricular block, complete	circulatory system
628	1.31591	0.0392984	Ovarian cyst	genitourinary
381.3	2.36682	0.0393667	Mastoiditis & related conditions	sense organs
151	1.5663	0.0395682	Cancer of stomach	neoplasms
427.3	1.24236	0.0413089	Other specified cardiac dysrhythmias	circulatory system
425.12	2.19268	0.0426379	Other hypertrophic cardiomyopathy	circulatory system
159.4	2.08124	0.0429035	Malignant neoplasm of retroperitoneum and peritoneum	neoplasms
134	4.37148	0.0455825	Helminthiases	infectious diseases
425.11	2.30579	0.0462692	Hypertrophic obstructive cardiomyopathy	circulatory system
687.4	1.31423	0.0464757	Disturbance of skin sensation	dermatologic
530.1	1.15727	0.0471527	Esophagitis, GERD and related diseases	digestive
550.2	1.09341	0.0480026	Diaphragmatic hernia	digestive
592.1	1.33361	0.0481465	Cystitis	genitourinary
740.11	1.15384	0.0501912	Osteoarthrosis, localized, primary	musculoskeletal
255.11	2.69302	0.0533226	Cushing's syndrome	endocrine/metabolic
331.9	1.59198	0.0534897	Cerebral degeneration, unspecified	neurological
694.3	2.40433	0.0558009	Vascular disorders of skin	dermatologic
555.2	1.28088	0.0558453	Ulcerative colitis	digestive
289.3	1.84593	0.0573336	Personal history of diseases of blood and blood-forming organs	hematopoietic
380.4	1.79095	0.0582343	Impacted cerumen	sense organs
531.3	1.25961	0.0589748	Duodenal ulcer	digestive
510	1.42868	0.0595483	Other diseases of lung	respiratory
681.5	1.18909	0.0602097	Cellulitis and abscess of leg, except foot	dermatologic
727.6	2.6255	0.0604134	Rupture of tendon, nontraumatic	musculoskeletal
275.3	1.56726	0.0616024	Disorders of magnesium metabolism	endocrine/metabolic
700	1.88338	0.0625873	Corns and callosities	dermatologic
110.1	3.02714	0.0632688	Dermatophytosis	infectious diseases
599.5	1.22499	0.0641737	Frequency of urination and polyuria	genitourinary
507	1.15594	0.0644474	Pleurisy; pleural effusion	respiratory
619.2	1.28885	0.0657582	Disorders of uterus, NEC	genitourinary
535.2	1.67865	0.06723	Atrophic gastritis	digestive
173	2.1456	0.0676146	Neoplasm of uncertain behavior of skin	neoplasms
363.3	2.5605	0.0678835	Chorioretinal scars	sense organs
594.1	1.24962	0.0679408	Calculus of kidney	genitourinary
195.1	1.10485	0.070138	Malignant neoplasm, other	neoplasms
285.1	2.00294	0.0713322	Acute posthemorrhagic anemia	hematopoietic
418.1	1.22596	0.0724585	Precordial pain	circulatory system
427.42	1.37384	0.0739033	Cardiac arrest	circulatory system
706.1	2.8774	0.074921	Acne	dermatologic
519.8	1.1375	0.0751819	Other diseases of respiratory system, NEC	respiratory
433.12	0.283641	0.0759007	Cerebral atherosclerosis	circulatory system
341	2.08217	0.0777669	Other demyelinating diseases of central nervous system	neurological
275.53	1.76563	0.0783716	Disorders of phosphorus metabolism	endocrine/metabolic
303	6.38428	0.0809685	Psychogenic and somatoform disorders	mental disorders
938.2	1.75572	0.0815389	Chronic dermatitis due to solar radiation	dermatologic
275	6.4495	0.0816937	Disorders of mineral metabolism	endocrine/metabolic
681.6	1.1749	0.0826855	Cellulitis and abscess of foot, toe	dermatologic
578.8	0.875338	0.085197	Hemorrhage of rectum and anus	digestive
574.2	0.74688	0.0878482	Calculus of bile duct	digestive
681.3	1.17165	0.0880723	Cellulitis and abscess of arm/hand	dermatologic
569	1.20937	0.0880997	Other disorders of intestine	digestive
565	1.15299	0.0903866	Anal and rectal conditions	digestive
369.2	1.77824	0.0908209	Eye infection, viral	sense organs
296	2.71733	0.0914154	Mood disorders	mental disorders
415.21	0.429128	0.0924777	Primary pulmonary hypertension	circulatory system
599.2	1.13254	0.0930622	Retention of urine	genitourinary
427.5	1.37362	0.0934915	Arrhythmia (cardiac) NOS	circulatory system
272.1	1.16161	0.0937454	Hyperlipidemia	endocrine/metabolic
610.3	1.90044	0.0950192	Fibrosclerosis of breast	genitourinary
159	1.16051	0.0964276	Malignant neoplasm of other and ill-defined sites within the digestive organs and peritoneum	neoplasms
556.1	1.47402	0.0964686	Ulceration of intestine	digestive
280.1	1.1418	0.0967139	Iron deficiency anemias, unspecified or not due to blood loss	hematopoietic
597.1	1.21641	0.0967767	Urethral stricture (not specified as infectious)	genitourinary
454	1.5938	0.0987945	Varicose veins	circulatory system
345.1	1.74847	0.0998533	Epilepsy	neurological
433.3	1.31805	0.100241	Cerebral ischemia	circulatory system
429.1	2.65067	0.101223	Heart transplant/surgery	circulatory system
537	1.20543	0.101789	Other disorders of stomach and duodenum	digestive
586.3	2.31058	0.103079	Vascular disorders of kidney/hypertrophy	genitourinary
276.11	1.61516	0.103966	Hyperosmolality and/or hypernatremia	endocrine/metabolic
281.9	2.62762	0.104035	Deficiency anemias	hematopoietic
427.9	1.20898	0.104774	Palpitations	circulatory system
426.2	1.97136	0.104862	Atrioventricular [AV] block	circulatory system
622.1	1.16801	0.105939	Polyp of corpus uteri	genitourinary
750.13	1.78783	0.108093	Congenital anomalies of mouth/tongue	congenital anomalies
513.3	2.27623	0.108235	Hypoventilation	respiratory
433.31	1.2374	0.1094	Transient cerebral ischemia	circulatory system
573	1.28325	0.112501	Other disorders of liver	digestive
643	4.97782	0.113523	Excessive vomiting in pregnancy	pregnancy complications
281.11	1.42934	0.11636	Pernicious anemia	hematopoietic
527.2	1.65762	0.116382	Sialoadenitis	digestive
704.1	2.21266	0.119582	Alopecia	dermatologic
480.1	1.35656	0.119769	Bacterial pneumonia	respiratory
681	1.5232	0.121859	Superficial cellulitis and abscess	dermatologic
385.5	1.89974	0.122883	Tympanosclerosis and middle ear disease related to otitis media	sense organs
155	1.64039	0.125151	Cancer of liver and intrahepatic bile duct	neoplasms
568.1	1.20798	0.126214	Peritoneal adhesions (postoperative) (postinfection)	digestive
622.2	1.23828	0.127871	Mucous polyp of cervix	genitourinary
573.3	1.67693	0.12811	Hepatomegaly	digestive
728.7	1.86878	0.132328	Fasciitis	musculoskeletal
528.41	2.4302	0.132743	Cyst of the salivary gland	digestive
333.4	1.71546	0.134003	Torsion dystonia	neurological
479	1.19186	0.136001	Other upper respiratory disease	respiratory
289	1.48006	0.13612	Other diseases of blood and blood-forming organs	hematopoietic
704	1.17575	0.138763	Diseases of hair and hair follicles	dermatologic
150	1.35143	0.140127	Cancer of esophagus	neoplasms
253.7	0.227756	0.14016	Other disorders of neurohypophysis	endocrine/metabolic
729	1.34897	0.140827	Other disorders of soft tissues	musculoskeletal
378.2	1.75794	0.143442	Nystagmus and other irregular eye movements	sense organs
613.1	1.53311	0.144822	Inflammatory disease of breast	genitourinary
411.4	1.07525	0.14731	Coronary atherosclerosis	circulatory system
281.13	1.74785	0.14769	Folate-deficiency anemia	hematopoietic
289.8	1.59467	0.147752	Polycythemia, secondary	hematopoietic
300.4	2.84371	0.149309	Dysthymic disorder	mental disorders
723	1.55474	0.150304	Other disorders of cervical region	musculoskeletal
618.6	1.44174	0.150428	Vaginal enterocele, congenital or acquired	genitourinary
697	1.49918	0.15087	Sarcoidosis	dermatologic
525	1.22406	0.151935	Other diseases of the teeth and supporting structures	digestive
759.1	2.3068	0.157272	Anomalies of endocrine glands, congenital	congenital anomalies
383	1.72058	0.157968	Otosclerosis	sense organs
199.4	2.29917	0.158471	Neurofibromatosis	neoplasms
416	1.17633	0.158768	Cardiomegaly	circulatory system
289.4	1.20637	0.160674	Lymphadenitis	hematopoietic
210	0.639841	0.1611	Benign neoplasm of lip, oral cavity, and pharynx	neoplasms
456	1.64842	0.166088	Chronic venous insufficiency [CVI]	circulatory system
741	1.52772	0.166373	Symptoms and disorders of the joints	musculoskeletal
415	1.15973	0.169284	Pulmonary heart disease	circulatory system
654	4.03534	0.169482	Other and unspecified complications of birth; puerperium affecting management of mother	pregnancy complications
732	1.86581	0.170257	Osteochondropathies	musculoskeletal
742.8	2.24	0.171002	Articular cartilage disorder	musculoskeletal
429.3	0.254362	0.172251	Symptoms involving cardiovascular system	circulatory system
250.22	1.63527	0.173047	Type 2 diabetes with renal manifestations	endocrine/metabolic
715.1	2.22998	0.174045	Sacroiliitis NEC	musculoskeletal
149.1	1.68648	0.174625	Cancer of oropharynx	neoplasms
389.1	1.44544	0.175407	Sensorineural hearing loss	sense organs
526.1	0.383284	0.176794	Cysts of the jaws	digestive
586	1.28496	0.177197	Other disorders of the kidney and ureters	genitourinary
521.1	1.20526	0.177312	Dental caries	digestive
430.1	1.39296	0.178485	Subarachnoid hemorrhage	circulatory system
709.7	0.771536	0.18249	Unspecified diffuse connective tissue disease	dermatologic
271.3	1.83554	0.183002	Intestinal disaccharidase deficiencies and disaccharide malabsorption	endocrine/metabolic
389.4	1.41641	0.184976	Tinnitus	sense organs
451.2	1.16225	0.185315	Phlebitis and thrombophlebitis of lower extremities	circulatory system
189.4	0.270547	0.192723	Malignant neoplasm of other urinary organs	neoplasms
751.21	1.49023	0.193288	Cystic kidney disease	congenital anomalies
619.3	1.25408	0.194369	Noninflammatory disorders of cervix	genitourinary
642.1	2.52146	0.196496	Preeclampsia and eclampsia	pregnancy complications
204.4	1.36344	0.196578	Multiple myeloma	neoplasms
624.9	1.14986	0.199841	stress incontinence, female	genitourinary
478	0.477122	0.202345	Throat pain	respiratory
459	1.7875	0.203209	Other disorders of circulatory system	circulatory system
174.1	1.23722	0.20388	Breast cancer [female]	neoplasms
426.21	1.23543	0.208086	First degree AV block	circulatory system
315	0.481632	0.208419	Develomental delays and disorders	mental disorders
411.2	1.0808	0.208951	Myocardial infarction	circulatory system
550.1	1.07287	0.215716	Inguinal hernia	digestive
614.32	1.66738	0.216503	Chronic inflammatory pelvic disease	genitourinary
735.2	1.2038	0.217003	Acquired toe deformities	musculoskeletal
735.3	1.12593	0.217039	Hallux valgus (Bunion)	musculoskeletal
386.2	0.573954	0.21761	Peripheral or central vertigo	sense organs
519.9	1.55648	0.218605	Symptoms involving respiratory system and other chest symptoms	respiratory
241.1	1.45576	0.219949	Nontoxic uninodular goiter	endocrine/metabolic
174.3	2.05719	0.220243	Neoplasm of uncertain behavior of breast	neoplasms
613.5	2.40945	0.222723	Mastodynia	genitourinary
200.1	1.45392	0.22285	Polycythemia vera	neoplasms
295.1	1.4509	0.223919	Schizophrenia	mental disorders
159.3	0.422134	0.2249	Malignant neoplasm of gallbladder and extrahepatic bile ducts	neoplasms
378.5	1.54569	0.226119	Paralytic strabismus	sense organs
204.12	0.649833	0.227014	Lymphoid leukemia, chronic	neoplasms
316.1	2.0364	0.228495	Polyneuropathy due to drugs	mental disorders
291.1	2.01981	0.231476	Transient mental disorders due to conditions classified elsewhere	mental disorders
550.3	0.634395	0.232004	Femoral hernia	digestive
625	1.30261	0.23234	Pain and other symptoms associated with female genital organs	genitourinary
381.9	1.57784	0.235657	Otorrhea	sense organs
695.3	0.502998	0.236671	Rosacea	dermatologic
514	1.16155	0.236928	Abnormal findings examination of lungs	respiratory
323.2	2.30497	0.246654	Acute (transverse) myelitis	neurological
250.21	1.80341	0.247304	Type 2 diabetes with ketoacidosis	endocrine/metabolic
749	0.315438	0.249988	Congenital anomalies of face and neck	congenital anomalies
214.1	1.13653	0.255565	Lipoma of skin and subcutaneous tissue	neoplasms
225.1	1.31194	0.256681	Benign neoplasm of brain, cranial nerves, meninges	neoplasms
636	1.77357	0.262127	Early or threatened labor; hemorrhage in early pregnancy	pregnancy complications
614.52	1.49473	0.262429	Vaginitis and vulvovaginitis	genitourinary
426	1.59455	0.262616	Cardiac conduction disorders	circulatory system
569.1	0.452319	0.26436	Toxic gastroenteritis and colitis	digestive
440.2	1.34102	0.264932	Atherosclerosis of the extremities	circulatory system
292	1.32637	0.266857	Neurological disorders	mental disorders
401.21	1.5866	0.26781	Hypertensive heart disease	circulatory system
447.1	1.248	0.267991	Stricture of artery	circulatory system
756.5	1.75458	0.269383	Congenital osteodystrophies	congenital anomalies
627.2	1.74859	0.271428	Symptomatic menopause	genitourinary
381.11	0.691359	0.272	Suppurative and unspecified otitis media	sense organs
324	1.4509	0.272414	Other CNS infection and poliomyelitis	neurological
598	1.14285	0.274038	Abnormal findings on examination of urine	genitourinary
722.6	1.15707	0.274886	Degeneration of intervertebral disc	musculoskeletal
394	1.21322	0.276221	Rheumatic disease of the heart valves	circulatory system
427.61	0.335937	0.277321	Supraventricular premature beats	circulatory system
535	1.06439	0.277696	Gastritis and duodenitis	digestive
257.1	0.337608	0.279474	Testicular hypofunction	endocrine/metabolic
480.3	1.73057	0.282192	Pneumonia due to fungus (mycoses)	respiratory
626.4	2.15714	0.283256	Premenstrual tension syndromes	genitourinary
748	2.17517	0.283419	Anomalies of respiratory system, congenital	congenital anomalies
614.53	0.583417	0.283682	Cyst or abscess of Bartholin's gland	genitourinary
531.2	1.12241	0.283698	Gastric ulcer	digestive
229	1.19142	0.287598	Benign neoplasm of unspecified sites	neoplasms
470	1.13922	0.287706	Septal Deviations/Turbinate Hypertrophy	respiratory
695.1	1.86812	0.287781	Toxic erythema	dermatologic
452	1.3314	0.291699	Other venous embolism and thrombosis	circulatory system
726	1.09031	0.292825	Peripheral enthesopathies and allied syndromes	musculoskeletal
709.3	0.349929	0.295433	Systemic sclerosis	dermatologic
259	1.84714	0.296099	Other endocrine disorders	endocrine/metabolic
706.2	1.09218	0.301974	Sebaceous cyst	dermatologic
252.1	1.26396	0.302472	Hyperparathyroidism	endocrine/metabolic
643.1	2.82809	0.30356	Hyperemesis gravidarum	pregnancy complications
550	1.13032	0.304551	Abdominal hernia	digestive
709.2	1.35051	0.305311	Sicca syndrome	dermatologic
172.2	1.06692	0.306077	Other non-epithelial cancer of skin	neoplasms
395.2	0.598058	0.307768	Nonrheumatic aortic valve disorders	circulatory system
613.8	1.52438	0.308381	Other specified disorders of breast	genitourinary
758.1	2.06899	0.312263	Chromosomal anomalies	congenital anomalies
560.3	1.25014	0.313834	Peritoneal or intestinal adhesions	digestive
426.25	1.58315	0.31391	Other heart block	circulatory system
285.2	0.602322	0.314191	Anemia of chronic disease	hematopoietic
227.3	1.4351	0.314529	Benign neoplasm of pituitary gland and craniopharyngeal duct (pouch)	neoplasms
279.11	0.364383	0.314643	Deficiency of humoral immunity	endocrine/metabolic
458.9	1.11099	0.315852	Hypotension NOS	circulatory system
297.2	1.25493	0.315993	Suicide or self-inflicted injury	mental disorders
599.8	2.06297	0.316259	Other symptoms involving urinary system	genitourinary
301.2	2.04911	0.31673	Antisocial/borderline personality disorder	mental disorders
613.9	0.368114	0.319344	Breast disorder NOS	genitourinary
560.4	1.12484	0.321025	Other intestinal obstruction	digestive
327	1.25235	0.321883	Sleep disorders	neurological
613.7	0.66629	0.323561	Other signs and symptoms in breast	genitourinary
286.12	0.495989	0.323652	Congenital deficiency of other clotting factors (including factor VII)	hematopoietic
240	1.33486	0.324088	Simple and unspecified goiter	endocrine/metabolic
286.5	1.78358	0.326814	Hemorrhagic disorder due to intrinsic circulating anticoagulants	hematopoietic
939	1.15716	0.330151	Atopic/contact dermatitis due to other or unspecified	dermatologic
276.5	1.11829	0.330712	Hypovolemia	endocrine/metabolic
686.1	1.16884	0.331232	Carbuncle and furuncle	dermatologic
368.2	1.2695	0.332484	Diplopia and disorders of binocular vision	sense organs
193	0.570056	0.333149	Thyroid cancer	neoplasms
524	2.6832	0.333811	Dentofacial anomalies, including malocclusion	digestive
117.4	1.54833	0.336964	Aspergillosis	infectious diseases
218.2	1.4839	0.34024	Other benign neoplasm of uterus	neoplasms
303.3	0.575086	0.340798	Psychogenic disorder	mental disorders
198.4	1.12409	0.340894	Secondary malignant neoplasm of liver	neoplasms
726.3	0.676196	0.341668	Bursitis	musculoskeletal
433	1.16337	0.341781	Cerebrovascular disease	circulatory system
736.2	1.48319	0.341913	Acquired deformities of finger	musculoskeletal
145.3	1.7426	0.345021	Cancer of major salivary glands	neoplasms
860	1.97396	0.345152	Bone marrow or stem cell transplant	neoplasms
550.5	1.12166	0.345868	Ventral hernia	digestive
531.1	1.25904	0.350532	Hemorrhage from gastrointestinal ulcer	digestive
214	1.16132	0.352823	Lipoma	neoplasms
615	1.1704	0.353631	Endometriosis	genitourinary
698	1.26471	0.354379	Pruritus and related conditions	dermatologic
323	0.586049	0.357775	Encephalitis	neurological
388	1.7119	0.360195	Other disorders of ear	sense organs
288	1.28088	0.361397	Diseases of white blood cells	hematopoietic
306.9	1.45634	0.363729	Tension headache	mental disorders
339	1.08702	0.369199	Other headache syndromes	neurological
153.2	1.11108	0.372082	Colon cancer	neoplasms
202.24	0.752347	0.373013	Large cell lymphoma	neoplasms
727.4	0.862542	0.374212	Ganglion and cyst of synovium, tendon, and bursa	musculoskeletal
710.19	1.68594	0.374781	Unspecified osteomyelitis	musculoskeletal
728.71	0.883302	0.375124	Contracture of palmar fascia [Dupuytren's disease]	musculoskeletal
594.3	1.14065	0.375613	Calculus of ureter	genitourinary
579	0.794084	0.376508	Other symptoms involving abdomen and pelvis	digestive
451	1.34623	0.379763	Phlebitis and thrombophlebitis	circulatory system
250.24	1.24929	0.381174	Type 2 diabetes with neurological manifestations	endocrine/metabolic
727	1.24007	0.381538	Other disorders of synovium, tendon, and bursa	musculoskeletal
385	0.415547	0.381967	Other disorders of middle ear and mastoid	sense organs
172.11	1.12369	0.382978	Melanomas of skin	neoplasms
175	1.14102	0.38545	Acquired absence of breast	neoplasms
755.61	1.86194	0.386245	Congenital hip dysplasia and deformity	congenital anomalies
191	0.541088	0.387867	Manlignant and unknown neoplasms of brain and nervous system	neoplasms
526.5	1.65564	0.390756	Inflammatory conditions of jaw	digestive
170.1	1.54751	0.390932	Bone cancer	neoplasms
184.11	0.77868	0.390945	Malignant neoplasm of ovary	neoplasms
530.5	1.25055	0.393555	Disorders of esophageal motility	digestive
696.4	1.1601	0.393953	Psoriasis	dermatologic
198.5	0.794588	0.394442	Secondary malignancy of brain/spine	neoplasms
348.4	0.425339	0.39474	Cerebral cysts	neurological
681.7	0.739038	0.396296	Cellulitis and abscess of trunk	dermatologic
585.1	0.927204	0.396606	Acute renal failure	genitourinary
217.1	1.26622	0.401733	Nevus, non-neoplastic	neoplasms
579.2	1.29273	0.401759	Splenomegaly	digestive
575.9	0.688581	0.40792	Nonspecific abnormal findings on radiological and other examination of biliary tract	digestive
480.5	1.28818	0.408656	Bronchopneumonia and lung abscess	respiratory
571.81	1.25106	0.409148	Portal hypertension	digestive
716.2	1.04754	0.41322	Unspecified monoarthritis	musculoskeletal
536.8	0.55853	0.413297	Dyspepsia and other specified disorders of function of stomach	digestive
345.12	1.40134	0.415081	Partial epilepsy	neurological
426.23	1.2366	0.418958	Second degree AV block	circulatory system
608	1.11462	0.419399	Other disorders of male genital organs	genitourinary
315.1	1.60423	0.419599	Learning disorder	mental disorders
505	1.77503	0.42563	Other pulmonary inflamation or edema	respiratory
496.21	1.09887	0.425652	Obstructive chronic bronchitis	respiratory
574.1	1.0669	0.425888	Cholelithiasis	digestive
571.8	0.765245	0.426593	Liver abscess and sequelae of chronic liver disease	digestive
519.2	1.32962	0.427755	Respiratory complications	respiratory
702.1	0.898094	0.42909	Actinic keratosis	dermatologic
292.2	0.671886	0.430444	Mild cognitive impairment	mental disorders
528.12	1.75992	0.431975	Oral aphthae	digestive
755.1	0.572822	0.433329	Congenital deformities of feet	congenital anomalies
333	0.702623	0.433749	Extrapyramidal disease and abnormal movement disorders	neurological
472	0.788385	0.434489	Chronic pharyngitis and nasopharyngitis	respiratory
614.5	0.456495	0.434935	Inflammatory disease of cervix, vagina, and vulva	genitourinary
427.7	1.11781	0.438776	Tachycardia NOS	circulatory system
696.42	1.23286	0.439648	Psoriatic arthropathy	dermatologic
385.3	0.745125	0.440255	Cholesteatoma	sense organs
569.2	1.25316	0.441235	Gastrointestinal complications	digestive
427.1	0.461475	0.441695	Paroxysmal tachycardia, unspecified	circulatory system
473.3	1.34333	0.441947	Paralysis/spasm of vocal cords or larynx	respiratory
743.9	0.581369	0.445826	Osteopenia or other disorder of bone and cartilage	musculoskeletal
420.3	1.19265	0.449927	Endocarditis	circulatory system
442.3	0.644131	0.450199	Aneurysm of artery of lower extremity	circulatory system
519	1.55572	0.451966	Other diseases of respiratory system, not elsewhere classified	respiratory
702.2	1.09693	0.45425	Seborrheic keratosis	dermatologic
275.1	1.21589	0.455755	Disorders of iron metabolism	hematopoietic
164	1.71006	0.457372	Cancer of intrathoracic organs	neoplasms
575.1	0.788627	0.457419	Cholangitis	digestive
252	2.12754	0.459958	Disorders of parathyroid gland	endocrine/metabolic
276.13	1.14642	0.462025	Hyperpotassemia	endocrine/metabolic
276.42	0.593032	0.463137	Alkalosis	endocrine/metabolic
530.12	1.07561	0.463843	Ulcer of esophagus	digestive
523.31	0.479838	0.464812	Acute periodontitis	digestive
349	1.27964	0.465745	Other and unspecified disorders of the nervous system	neurological
686	0.854503	0.465935	Other local infections of skin and subcutaneous tissue	dermatologic
712	2.11069	0.466207	Infective connective tissue disorders	musculoskeletal
520.2	1.15859	0.467116	Disturbances in tooth eruption	digestive
290.16	1.25038	0.467199	Vascular dementia	mental disorders
136	1.35084	0.468197	Other infectious and parasitic diseases	infectious diseases
255.21	1.2965	0.468801	Glucocorticoid deficiency	endocrine/metabolic
411.1	1.07319	0.468906	Unstable angina (intermediate coronary syndrome)	circulatory system
350.3	0.721429	0.469048	Lack of coordination	neurological
599.6	1.44057	0.473351	Oliguria and anuria	genitourinary
530.9	1.12325	0.474718	Heartburn	digestive
187.2	0.603519	0.477792	Malignant neoplasm of testis	neoplasms
464	1.43175	0.479181	Acute sinusitis	respiratory
742.9	0.765734	0.483341	Other derangement of joint	musculoskeletal
261.2	1.17214	0.483979	Vitamin B-complex deficiencies	endocrine/metabolic
599.1	1.37446	0.484476	Urinary obstruction	genitourinary
426.3	1.25226	0.484507	Bundle branch block	circulatory system
614.54	1.42348	0.485284	Abscess or ulceration of vulva	genitourinary
555.21	1.2374	0.485754	Ulcerative colitis (chronic)	digestive
420.21	1.37237	0.485881	Acute pericarditis	circulatory system
741.2	0.497264	0.487214	Stiffness of joint	musculoskeletal
614.1	0.855143	0.488775	Pelvic peritoneal adhesions, female (postoperative) (postinfection)	genitourinary
198.1	1.06952	0.48881	Secondary malignancy of lymph nodes	neoplasms
529.1	1.30309	0.489946	Glossitis	digestive
430.2	0.830365	0.491734	Intracerebral hemorrhage	circulatory system
701.5	1.26038	0.493367	Abnormal granulation tissue	dermatologic
272.13	1.4148	0.49461	Mixed hyperlipidemia	endocrine/metabolic
618.2	0.92333	0.497722	Uterine/Uterovaginal prolapse	genitourinary
618	0.739474	0.503136	Genital prolapse	genitourinary
382	1.31902	0.503359	Otalgia	sense organs
527.8	1.47489	0.507474	Other specified diseases of the salivary glands	digestive
471	0.909373	0.508342	Nasal polyps	respiratory
523.1	0.516366	0.511015	Gingivitis	digestive
609.1	1.94706	0.511525	Infertility, male	genitourinary
575.2	0.837781	0.512352	Obstruction of bile duct	digestive
327.4	1.9492	0.514062	Insomnia	neurological
346.1	1.39209	0.51484	Nonspecific abnormal findings on radiological and other examination of skull and head	neurological
740.2	0.803385	0.515733	Osteoarthrosis, generalized	musculoskeletal
508	1.09311	0.516781	Pulmonary collapse; interstitial and compensatory emphysema	respiratory
289.5	0.794156	0.518501	Diseases of spleen	hematopoietic
701.6	1.45524	0.522703	Acquired acanthosis nigricans	dermatologic
446.5	1.20603	0.523067	Giant cell arteritis	circulatory system
165.1	0.913235	0.524129	Cancer of bronchus; lung	neoplasms
947	1.20465	0.524666	Urticaria	dermatologic
526.9	1.33434	0.524721	Jaw disease NOS	digestive
201	1.33072	0.528492	Hodgkin's disease	neoplasms
184.2	0.693354	0.528746	Cancer of other female genital organs (excluding uterus and ovary)	neoplasms
751.1	1.89655	0.529517	Congenital anomalies of genital organs	congenital anomalies
279.7	1.27281	0.530342	Other immunological findings	endocrine/metabolic
368.9	1.19174	0.532539	Subjective visual disturbances	sense organs
443.7	0.788919	0.534805	Peripheral angiopathy in diseases classified elsewhere	circulatory system
624	0.53661	0.53601	Symptoms involving female genital tract	genitourinary
728.2	1.55556	0.537075	Laxity of ligament or hypermobility syndrome	musculoskeletal
250.41	1.26702	0.537288	Impaired fasting glucose	endocrine/metabolic
426.9	0.732978	0.538439	Cardiac pacemaker/device in situ	circulatory system
386.9	1.0661	0.539182	Dizziness and giddiness (Light-headedness and vertigo)	sense organs
516	0.539983	0.540205	Abnormal sputum	respiratory
286.11	1.55049	0.541064	Von willebrand's disease	hematopoietic
276.6	1.1666	0.544014	Fluid overload	endocrine/metabolic
707.1	1.25969	0.547682	Decubitus ulcer	dermatologic
745	0.885599	0.548136	Pain in joint	musculoskeletal
747.12	1.28224	0.54834	Valvular heart disease/ heart chambers	congenital anomalies
500.2	0.780858	0.549634	Pneumoconiosis	respiratory
272.12	1.53768	0.550163	Hyperglyceridemia	endocrine/metabolic
524.3	0.654327	0.550768	Anomalies of tooth position/malocclusion	digestive
528.7	1.27837	0.552804	Sialolithiasis	digestive
523.32	0.835059	0.553317	Chronic periodontitis	digestive
320	1.25447	0.553445	Meningitis	neurological
359.1	0.551142	0.553514	Muscular dystrophies	neurological
732.7	1.82251	0.554173	Osteochondritis dissecans	musculoskeletal
527	0.5517	0.554467	Diseases of the salivary glands	digestive
687.1	1.09658	0.556316	Rash and other nonspecific skin eruption	dermatologic
580.32	1.27416	0.558723	Nephritis and nephropathy with pathological lesion	genitourinary
279.1	0.555952	0.559595	Immunity deficiency	endocrine/metabolic
727.7	1.40706	0.560118	Contracture of tendon (sheath)	musculoskeletal
415.2	0.712422	0.560455	Chronic pulmonary heart disease	circulatory system
540	1.30167	0.560559	Appendiceal conditions	digestive
184	0.557542	0.561037	Cancer of other female genital organs	neoplasms
277.5	1.30195	0.5611	Other disorders of lipoid metabolism	endocrine/metabolic
459.1	0.557545	0.561598	Hemorrhage NOS	circulatory system
703.1	1.16955	0.563	Ingrowing nail	dermatologic
577.3	1.21485	0.564799	Cyst and pseudocyst of pancreas	digestive
274.1	1.08252	0.565249	Gout	endocrine/metabolic
172.3	1.13902	0.566815	Carcinoma in situ of skin	neoplasms
588	0.563287	0.568424	Disorders resulting from impaired renal function	genitourinary
594.8	1.10907	0.570163	Renal colic	genitourinary
480.12	1.38934	0.5754	Pseudomonal pneumonia	respiratory
465.2	1.15205	0.57624	Acute pharyngitis	respiratory
334.2	0.754317	0.576364	Anterior horn cell disease	neurological
592.2	1.38473	0.578848	Urethritis and urethral syndrome	genitourinary
253.3	1.48829	0.579524	Diabetes insipidus	endocrine/metabolic
252.2	0.674718	0.580619	Hypoparathyroidism	endocrine/metabolic
348.8	1.32341	0.581108	Encephalopathy, not elsewhere classified	neurological
587	1.23478	0.581954	Kidney replaced by transpant	genitourinary
526.41	0.676768	0.583149	Temporomandibular joint disorder, unspecified	digestive
270.35	0.579313	0.587875	Macroglobulinemia	endocrine/metabolic
618.5	0.813397	0.588415	Prolapse of vaginal vault after hysterectomy	genitourinary
386.3	1.15132	0.590306	Labyrinthitis	sense organs
112	1.08085	0.592443	Candidiasis	infectious diseases
573.7	0.935289	0.592998	Abnormal results of function study of liver	digestive
286.7	0.785773	0.593074	Other and unspecified coagulation defects	hematopoietic
223	0.734394	0.596202	Benign neoplasm of kidney and other urinary organs	neoplasms
288.11	1.06863	0.596329	Neutropenia	hematopoietic
739	1.45845	0.599354	Contracture of joint	musculoskeletal
260.6	1.1263	0.600124	Anorexia	endocrine/metabolic
458	0.890667	0.600197	Hypotension	circulatory system
729.3	1.7037	0.600291	Panniculitis	musculoskeletal
733	0.85848	0.600877	Other disorders of bone and cartilage	musculoskeletal
473	0.895885	0.602358	Diseases of the larynx and vocal cords	respiratory
592.13	0.73885	0.60296	Chronic interstitial cystitis	genitourinary
722.1	1.19147	0.603748	Displacement of intervertebral disc	musculoskeletal
733.2	1.68941	0.606577	Cyst of bone	musculoskeletal
586.11	1.26324	0.606663	Small kidney	genitourinary
634	1.15269	0.608368	Miscarriage; stillbirth	pregnancy complications
742	1.68054	0.609497	Derangement of joint, non-traumatic	musculoskeletal
327.41	0.697424	0.612915	Organic or persistent insomnia	neurological
619.1	1.18497	0.614555	Noninflammatory disorders of ovary, fallopian tube, and broad ligament	genitourinary
420.1	1.34113	0.616394	Myocarditis	circulatory system
444	1.1735	0.618163	Arterial embolism and thrombosis	circulatory system
198	0.898557	0.620209	Secondary malignant neoplasm	neoplasms
721.1	1.11304	0.620584	Spondylosis without myelopathy	musculoskeletal
520.1	1.65113	0.620878	Hereditary disturbances in tooth structure	digestive
526.3	1.65043	0.621003	Anomalies of jaw size/symmetry	digestive
686.3	1.20786	0.621251	Pilonidal cyst	dermatologic
157	0.870745	0.621863	Pancreatic cancer	neoplasms
585.31	0.838821	0.622662	Renal dialysis	genitourinary
568	1.24964	0.622972	Other disorders of peritoneum	digestive
577	1.14176	0.624844	Diseases of pancreas	digestive
573.2	0.611395	0.625	Liver replaced by transplant	digestive
269	1.20575	0.625358	Proteinuria	endocrine/metabolic
133	1.41902	0.625437	Arthropod-borne diseases	infectious diseases
695.8	0.708047	0.627871	Other specified erythematous conditions	dermatologic
262	1.22037	0.630138	Mineral deficiency NEC	endocrine/metabolic
352.1	0.832173	0.630141	Trigeminal nerve disorders [CN5]	neurological
483	0.757612	0.633531	Acute bronchitis and bronchiolitis	respiratory
338.1	1.18485	0.635973	Acute pain	neurological
441	1.18469	0.636487	Vascular insufficiency of intestine	circulatory system
592.12	1.11957	0.636542	Chronic cystitis	genitourinary
750.21	1.23803	0.637591	Congenital anomalies of intestine	congenital anomalies
701.4	0.715603	0.638182	Keloid scar	dermatologic
747.2	0.71553	0.638425	Congenital anomalies of peripheral vascular system	congenital anomalies
198.6	0.93478	0.639001	Secondary malignancy of bone	neoplasms
691	1.39993	0.639061	Congenital anomalies of skin	dermatologic
593	0.971656	0.641866	Hematuria	genitourinary
502	0.90446	0.642437	Postinflammatory pulmonary fibrosis	respiratory
250.42	0.82585	0.642464	Other abnormal glucose	endocrine/metabolic
512.9	1.11595	0.646141	Other dyspnea	respiratory
500	1.30798	0.647076	Lung disease due to external agents	respiratory
340.1	0.723216	0.648802	Migrain with aura	neurological
721.8	1.30562	0.649088	Other allied disorders of spine	musculoskeletal
334.1	1.30259	0.651629	Spinocerebellar disease	neurological
224.1	1.38186	0.652955	Benign neoplasm of eye, uveal	neoplasms
242.2	0.638871	0.656223	Toxic multinodular goiter	endocrine/metabolic
117	0.728846	0.657297	Mycoses	infectious diseases
732.1	1.29451	0.658794	Juvenile osteochondrosis	musculoskeletal
681.1	1.14382	0.66007	Cellulitis and abscess of fingers/toes	dermatologic
433.5	0.821497	0.662927	Cerebral aneurysm	circulatory system
647.1	1.54863	0.664617	Infections of genitourinary tract during pregnancy	pregnancy complications
624.1	1.21517	0.66686	Dystrophy of female genital tract	genitourinary
513.4	0.77907	0.667886	Hyperventilation	respiratory
282.9	0.652222	0.671294	Other hereditary hemolytic anemias	hematopoietic
250.6	1.14467	0.673728	Polyneuropathy in diabetes	endocrine/metabolic
636.2	1.35109	0.67377	Early onset of delivery	pregnancy complications
292.3	1.11222	0.674883	Memory loss	mental disorders
380.1	1.15137	0.676191	Otitis externa	sense organs
295.3	1.27634	0.676215	Psychosis	mental disorders
701	0.922347	0.678245	Other hypertrophic and atrophic conditions of skin	dermatologic
938	1.2724	0.680979	Dermatitis due to solar radiation	dermatologic
710.12	1.51612	0.681998	Chronic osteomyelitis	musculoskeletal
721.2	1.51488	0.68293	Spondylosis with myelopathy	musculoskeletal
290.1	1.07757	0.683228	Dementias	mental disorders
165	1.08013	0.683236	Cancer within the respiratory system	neoplasms
614.4	0.749284	0.684921	Inflammatory diseases of uterus, except cervix	genitourinary
367	0.666928	0.687369	Disorders of refraction and accommodation; blindness and low vision	sense organs
574.3	1.0591	0.692391	Cholecystitis without cholelithiasis	digestive
353.1	1.32424	0.694705	Nerve plexus lesions	neurological
427.41	1.14136	0.695998	Ventricular fibrillation and flutter	circulatory system
159.2	1.19393	0.696041	Malignant neoplasm of small intestine, including duodenum	neoplasms
317.1	1.03259	0.696863	Alcoholism	mental disorders
287.31	1.13965	0.69882	Primary thrombocytopenia	hematopoietic
626.11	1.47683	0.699201	Absent or infrequent menstruation	genitourinary
153.3	1.05791	0.701621	Malignant neoplasm of rectum, rectosigmoid junction, and anus	neoplasms
624.2	0.864279	0.702487	Atrophy of female genital tract	genitourinary
530.7	1.16907	0.705548	Gastroesophageal laceration-hemorrhage syndrome	digestive
727.1	0.941839	0.708596	Synovitis and tenosynovitis	musculoskeletal
253.11	0.686669	0.708997	Acromegaly and gigantism	endocrine/metabolic
601.3	1.45877	0.709697	Orchitis and epididymitis	genitourinary
194	1.30227	0.712624	Cancer of other endocrine glands	neoplasms
448	0.769066	0.71271	Disease of capillaries	circulatory system
509.8	0.876747	0.712932	Dependence on respirator [Ventilator] or supplemental oxygen	respiratory
184.1	1.3006	0.713878	Malignant neoplasm of ovary and other uterine adnexa	neoplasms
473.1	1.29807	0.716107	Chronic laryngitis	respiratory
513.8	0.810033	0.717957	Disorders of diaphragm	respiratory
754	0.695602	0.718348	Congenital musculoskeletal deformities of spine	congenital anomalies
580.14	0.910258	0.71926	Chronic glomerulonephritis, NOS	genitourinary
281.12	1.19953	0.719503	Other vitamin B12 deficiency anemia	hematopoietic
241.2	0.891676	0.719714	Nontoxic multinodular goiter	endocrine/metabolic
705.8	0.886424	0.720363	Hyperhidrosis	dermatologic
291.8	1.12127	0.72082	Alteration of consciousness	mental disorders
503	1.11482	0.722277	Pulmonary congestion and hypostasis	respiratory
217	1.43199	0.723054	Vascular hamartomas and non-neoplastic nevi	neoplasms
610.1	0.893041	0.72318	Cystic mastopathy	genitourinary
528.3	0.777455	0.723816	Cellulitis and abscess of oral soft tissues	digestive
285.22	0.881971	0.725313	Anemia in neoplastic disease	hematopoietic
149.4	0.85308	0.725461	Cancer of larynx	neoplasms
300.8	1.285	0.725902	Acute reaction to stress	mental disorders
450	1.09248	0.726943	Noninfectious disorders of lymphatic channels	circulatory system
626.14	0.935625	0.728359	Irregular menstrual bleeding	genitourinary
358	1.42245	0.728919	Myoneural disorders	neurological
212	0.855214	0.729102	Benign neoplasm of respiratory and intrathoracic organs	neoplasms
592.11	0.781478	0.729634	Acute cystitis	genitourinary
287.2	1.41872	0.730217	Allergic purpura	hematopoietic
292.6	0.867803	0.731018	Hallucinations	mental disorders
531.4	0.877838	0.733051	Peptic ulcer, site unspecified	digestive
274.11	1.4151	0.733241	Gouty arthropathy	endocrine/metabolic
227.2	1.12962	0.733582	Benign neoplasm of parathyroid gland	neoplasms
317.11	1.09303	0.733974	Alcoholic liver damage	mental disorders
756	1.40804	0.735712	Other congenital musculoskeletal anomalies	congenital anomalies
204.22	0.786993	0.737059	Myeloid leukemia, chronic	neoplasms
395.4	0.789465	0.74048	Nonrheumatic pulmonary valve disorders	circulatory system
253.2	0.846632	0.741538	Pituitary hypofunction	endocrine/metabolic
480.2	0.718769	0.743122	Viral pneumonia	respiratory
474.1	0.850419	0.747525	Acute tonsillitis	respiratory
752.11	0.796125	0.748831	Spina bifida	congenital anomalies
345.11	0.876923	0.749928	Generalized convulsive epilepsy	neurological
589	0.797255	0.750919	Abnormal results of function study of kidney	genitourinary
195	0.918346	0.752678	Cancer, suspected or other	neoplasms
446.4	1.17306	0.752778	Wegener's granulomatosis	circulatory system
110.12	0.804776	0.76084	Althete's foot	infectious diseases
333.1	1.12373	0.760904	Essential tremor	neurological
528.5	0.907773	0.761989	Diseases of lips	digestive
504	1.11438	0.76253	Other alveolar and parietoalveolar pneumonopathy	respiratory
221	1.1894	0.766258	Benign neoplasm of other female genital organs	neoplasms
170.2	0.875897	0.769279	Cancer of connective tissue	neoplasms
528	1.0495	0.775113	Diseases of the oral soft tissues, excluding lesions specific for gingiva and tongue	digestive
681.2	1.10113	0.775171	Cellulitis and abscess of face/neck	dermatologic
304	1.15427	0.776423	Adjustment reaction	mental disorders
253	1.22367	0.778123	Disorders of the pituitary gland and its hypothalamic control	endocrine/metabolic
573.9	0.867493	0.778462	Abnormal serum enzyme levels	digestive
594.2	1.06667	0.781925	Calculus of lower urinary tract	genitourinary
540.1	0.892845	0.783123	Appendicitis	digestive
614.3	0.764432	0.78934	Pelvic inflammatory disease (PID)	genitourinary
557	1.12808	0.789903	Intestinal malabsorption (non-celiac)	digestive
742.2	1.30543	0.791733	Pathological, developmental or recurrent dislocation	musculoskeletal
272.9	0.888302	0.793412	Unspecified disorder of lipoid metabolism	endocrine/metabolic
755.6	1.29909	0.796002	Other congenital anomalies of lower limb, including pelvic girdle	congenital anomalies
586.4	1.0616	0.79714	Stricture/obstruction of ureter	genitourinary
300.9	1.20154	0.797169	Posttraumatic stress disorder	mental disorders
204.1	0.771913	0.797619	Lymphoid leukemia	neoplasms
465.4	1.16048	0.798913	Acute laryngitis and tracheitis	respiratory
474	0.879964	0.799709	Acute and chronic tonsillitis	respiratory
290.2	1.0498	0.800413	Delirium due to conditions classified elsewhere	mental disorders
656	0.775721	0.800627	Other perinatal conditions of fetus or newborn	pregnancy complications
426.4	1.13491	0.80249	Anomalous atrioventricular excitation	circulatory system
695.22	1.19489	0.80377	Pemphigus and pemphigoid	dermatologic
253.1	0.778997	0.804212	Pituitary hyperfunction	endocrine/metabolic
454.1	0.980357	0.804716	Varicose veins of lower extremity	circulatory system
202	1.05238	0.805257	Cancer of other lymphoid, histiocytic tissue	neoplasms
627.1	1.02162	0.806305	Postmenopausal bleeding	genitourinary
226	1.13179	0.806477	Benign neoplasm of thyroid glands	neoplasms
695.7	0.933709	0.806817	Prurigo and Lichen	dermatologic
191.11	1.08139	0.806979	Cancer of brain	neoplasms
571.6	0.885733	0.810027	Primary biliary cirrhosis	digestive
597	0.937219	0.810525	Other disorders of urethra and urinary tract	genitourinary
695.9	1.0784	0.813674	Unspecified erythematous condition	dermatologic
274.21	1.11075	0.816466	Chondrocalcinosis	endocrine/metabolic
145.2	0.900861	0.817281	Cancer of tongue	neoplasms
426.8	0.796256	0.821374	Other cardiac conduction disorders	circulatory system
733.4	0.796534	0.821546	Aseptic necrosis of bone	musculoskeletal
704.8	0.796888	0.821839	Other specified diseases of hair and hair follicles	dermatologic
287.32	1.1751	0.82184	Secondary thrombocytopenia	hematopoietic
722.9	1.0287	0.822381	Other and unspecified disc disorder	musculoskeletal
442.11	0.957836	0.823182	Abdominal aortic aneurysm	circulatory system
427.8	1.06676	0.825404	Sinoatrial node dysfunction (Bradycardia)	circulatory system
495.2	1.11746	0.826176	Asthma with exacerbation	respiratory
612.2	0.932032	0.834279	Hypertrophy of breast (Gynecomastia)	genitourinary
481	0.923542	0.835037	Influenza	respiratory
303.4	1.15994	0.835584	Somatoform disorder	mental disorders
726.2	0.900755	0.835761	Synoviopathy	musculoskeletal
747.11	1.07218	0.836181	Cardiac shunt/ heart septal defect	congenital anomalies
723.1	0.812329	0.836651	Torticollis	musculoskeletal
694.2	1.05473	0.838542	Other dyschromia	dermatologic
741.3	1.10821	0.839257	Difficulty in walking	musculoskeletal
348.2	1.09579	0.839752	Cerebral edema and compression of brain	neurological
427.6	0.946806	0.839867	Premature beats	circulatory system
401.3	1.1241	0.8415	Other hypertensive complications	circulatory system
359.2	0.904657	0.842732	Myopathy	neurological
213	0.904885	0.842979	Benign neoplasm of bone and articular cartilage	neoplasms
509.1	1.03016	0.843053	Respiratory failure	respiratory
512.2	0.891364	0.84354	Painful respiration	respiratory
454.11	1.05261	0.844675	Varicose veins of lower extremity, symptomtic	circulatory system
189.12	1.15043	0.845195	Malignant neoplasm of renal pelvis	neoplasms
574.12	1.02092	0.845691	Cholelithiasis with other cholecystitis	digestive
440.1	1.14825	0.847205	Atherosclerosis of renal artery	circulatory system
500.1	1.14664	0.848501	Extrinsic allergic alveolitis	respiratory
227.1	1.1009	0.849371	Benign neoplasm of adrenal gland	neoplasms
705.3	1.143	0.851387	Hidradenitis	dermatologic
735	0.874978	0.851526	Acquired foot deformities	musculoskeletal
427.12	0.958461	0.851594	Paroxysmal ventricular tachycardia	circulatory system
287.1	0.876597	0.853634	Spontaneous ecchymoses	hematopoietic
255.12	0.830767	0.854205	Hyperaldosteronism	endocrine/metabolic
290.11	0.954452	0.854245	Alzheimer's disease	mental disorders
289.9	1.14	0.854903	Abnormality of red blood cells	hematopoietic
291.4	1.20257	0.85529	Specific nonpsychotic mental disorders due to brain damage	mental disorders
386	0.832826	0.856142	Vertiginous syndromes and other disorders of vestibular system	sense organs
528.6	1.07396	0.862883	Leukoplakia of oral mucosa	digestive
560.1	1.04971	0.863023	Paralytic ileus	digestive
344	1.05118	0.864358	Other paralytic syndromes	neurological
204.21	1.06652	0.866446	Myeloid leukemia, acute	neoplasms
669	0.932652	0.867803	Complications of labor and delivery NEC	pregnancy complications
338.2	1.06927	0.87104	Chronic pain	neurological
627.4	1.09902	0.871245	Premenopausal menorrhagia	genitourinary
475	1.02549	0.873775	Chronic sinusitis	respiratory
270.32	1.06781	0.87405	Paraproteinemia	endocrine/metabolic
315.2	0.892944	0.874161	Speech and language disorder	mental disorders
313.3	1.17287	0.87466	Autism	mental disorders
540.11	1.02809	0.878928	Acute appendicitis	digestive
331.1	0.950388	0.87999	Hydrocephalus	neurological
610.2	1.07854	0.880979	Fibroadenosis of breast	genitourinary
333.2	1.1131	0.880992	Myoclonus	neurological
550.4	0.981536	0.88185	Umbilical hernia	digestive
296.22	1.06295	0.882388	Major depressive disorder	mental disorders
189.2	1.03471	0.883611	Cancer of bladder	neoplasms
655	1.04732	0.883994	Known or suspected fetal abnormality affecting management of mother	pregnancy complications
343	1.10793	0.885958	Infantile cerebral palsy	neurological
562	0.868223	0.888866	Diverticulosis and diverticulitis	digestive
258	1.10329	0.890758	Iatrogenic endocrine disorders	endocrine/metabolic
711.1	0.875599	0.895315	Pyogenic arthritis	musculoskeletal
293	0.975899	0.896847	Symptoms involving head and neck	mental disorders
174.11	0.990127	0.897943	Malignant neoplasm of female breast	neoplasms
180.3	1.03054	0.89961	Cervical intraepithelial neoplasia [CIN] [Cervical dysplasia]	neoplasms
530.6	1.0653	0.900644	Diverticulum of esophagus, acquired	digestive
348.9	0.957305	0.902879	Other conditions of brain, NOS	neurological
752.2	0.887829	0.906112	Other specified congenital anomalies of nervous system	congenital anomalies
293.1	0.969465	0.908658	Swelling, mass, or lump in head and neck [Space-occupying lesion, intracranial NOS]	mental disorders
686.4	1.04813	0.909367	Pyogenic granuloma	dermatologic
530	0.966074	0.90991	Diseases of esophagus	digestive
571.51	1.02818	0.918258	Cirrhosis of liver without mention of alcohol	digestive
594	1.0361	0.921031	Urinary calculus	genitourinary
283.1	0.932233	0.921794	Autoimmune hemolytic anemias	hematopoietic
278.3	1.10271	0.922847	Localized adiposity	endocrine/metabolic
750.22	1.07041	0.924175	Congenital anomaly of gallbladder, bile ducts, liver, pancreas	congenital anomalies
560.2	0.95825	0.924843	Impaction of intestine	digestive
695.42	1.04352	0.924883	Systemic lupus erythematosus	dermatologic
270.33	0.947567	0.926552	Amyloidosis	endocrine/metabolic
695.21	0.912863	0.928117	Dermatitis herpetiformis	dermatologic
695.41	1.06237	0.932499	Cutaneous lupus erythematosus	dermatologic
225.2	1.08902	0.932781	Benign neoplasm of spinal cord, meninges	neoplasms
701.3	1.08689	0.934313	Circumscribed scleroderma	dermatologic
751.22	0.96732	0.935834	Other specified congenital anomalies of kidney	congenital anomalies
411.41	0.979401	0.936582	Aneurysm and dissection of heart	circulatory system
204.11	1.08184	0.937984	Lymphoid leukemia, acute	neoplasms
261.4	1.02185	0.938599	Vitamin D deficiency	endocrine/metabolic
300.3	0.952296	0.945366	Obsessive-compulsive disorders	mental disorders
211	0.993557	0.945995	Benign neoplasm of other parts of digestive system	neoplasms
446.9	1.03033	0.947368	Arteritis NOS	circulatory system
292.4	0.991533	0.949756	Altered mental status	mental disorders
301	1.03552	0.952205	Personality disorders	mental disorders
619	3.68433e-06	0.953921	Noninflammatory female genital disorders	genitourinary
255	2.28787e-06	0.95657	Disorders of adrenal glands	endocrine/metabolic
300.11	2.76486e-06	0.957311	Generalized anxiety disorder	mental disorders
687.3	2.95469e-06	0.957542	Changes in skin texture	dermatologic
280.2	0.978385	0.957712	Iron deficiency anemia secondary to blood loss (chronic)	hematopoietic
276.8	3.88016e-06	0.958126	Polydipsia	endocrine/metabolic
134.1	3.97566e-06	0.95853	Intestinal helminthiases	infectious diseases
429.2	1.01561	0.959546	Abnormal function study of cardiovascular system	circulatory system
284	1.01598	0.960517	Aplastic anemia	hematopoietic
200	1.01262	0.961774	Myeloproliferative disease	neoplasms
155.1	1.02316	0.963957	Malignant neoplasm of liver, primary	neoplasms
694.1	0.956213	0.964628	Vitiligo	dermatologic
149	0.957124	0.965433	Cancer of larynx, pharynx, nasal cavities	neoplasms
381.2	1.02492	0.966347	Eustachian tube disorders	sense organs
747.1	0.975722	0.966367	Cardiac congenital anomalies	congenital anomalies
427.11	1.00622	0.967305	Paroxysmal supraventricular tachycardia	circulatory system
295.2	1.02381	0.967826	Paranoid disorders	mental disorders
145	1.02322	0.968655	Cancer of mouth	neoplasms
726.1	1.00361	0.968961	Enthesopathy	musculoskeletal
442.8	1.0194	0.969693	Aneurysm of other specified artery	circulatory system
535.9	1.80305e-06	0.969885	Gastritis and duodenitis, NOS	digestive
695.81	1.03819	0.97038	Erythema nodosum	dermatologic
457	1.71079e-06	0.970496	Encounter for long-term (current) use of anticoagulants, antithrombotics, aspirin	circulatory system
245.21	0.978726	0.970567	Chronic lymphocytic thyroiditis	endocrine/metabolic
441.1	1.01535	0.970594	Acute vascular insufficiency of intestine	circulatory system
620	2.82346e-06	0.971796	Dysplasia of female genital organs	genitourinary
415.11	1.41875e-06	0.971861	Pulmonary embolism and infarction, acute	circulatory system
425.8	2.28122e-06	0.972042	Other cardiomyopathy	circulatory system
337.1	1.52792e-06	0.97224	Peripheral autonomic neuropathy	neurological
110.11	1.54722e-06	0.972501	Dermatophytosis of nail	infectious diseases
288.3	1.68736e-06	0.972737	Eosinophilia	hematopoietic
731.1	2.31244e-06	0.972761	Osteitis deformans [Paget's disease of bone]	musculoskeletal
716	1.97615e-06	0.972887	Other arthropathies	musculoskeletal
580.11	1.78272e-06	0.972894	Proliferative glomerulonephritis	genitourinary
612.3	5.34446e-06	0.972938	Congenital anomalies of breast	genitourinary
597.2	1.54664e-06	0.972946	Urinary complications NEC	genitourinary
250.5	2.78119e-06	0.972981	Glycosuria or Acetonuria	endocrine/metabolic
751.2	1.70978e-06	0.973116	Congenital anomalies of urinary system	congenital anomalies
245	2.57481e-06	0.973154	Thyroiditis	endocrine/metabolic
690.1	2.41572e-06	0.973176	Seborrheic dermatitis	dermatologic
728	2.41339e-06	0.973282	Disorders of muscle, ligament, and fascia	musculoskeletal
145.5	2.56524e-06	0.973289	Cancer of the mouth floor	neoplasms
362.3	1.94393e-06	0.973305	Other nondiabetic retinopathy	sense organs
527.1	1.92401e-06	0.973316	Hypertrophy of salivary gland	digestive
742.1	2.77385e-06	0.973345	Loose body in joint	musculoskeletal
756.3	2.45802e-06	0.973435	Congenital anomalies of muscle, tendon, fascia, and connective tissue	congenital anomalies
290.3	3.39986e-06	0.973479	Other persistent mental disorders due to conditions classified elsewhere	mental disorders
130	2.92599e-06	0.973526	Spirochetal infection	infectious diseases
282.8	2.36009e-06	0.973534	Other hemoglobinopathies	hematopoietic
191.1	2.28706e-06	0.973635	Cancer of brain and nervous system	neoplasms
752.1	2.66321e-06	0.97364	Neural tube defects	congenital anomalies
224	2.25215e-06	0.973647	Benign neoplasm of eye	neoplasms
722.8	2.62592e-06	0.973682	Postlaminectomy syndrome	musculoskeletal
350.6	2.76377e-06	0.974036	Disturbances of sensation of smell and taste	neurological
305.2	4.1407e-06	0.974064	Eating disorder	mental disorders
442.4	3.44282e-06	0.974214	Arterial dissection	circulatory system
352.2	1.00813	0.974487	Facial nerve disorders [CN7]	neurological
442.2	0.982192	0.975531	Aneurysm of iliac artery	circulatory system
278.4	1.02977	0.976827	Abnormal weight gain	endocrine/metabolic
277.4	1.0102	0.978836	Disorders of bilirubin excretion	endocrine/metabolic
430.3	1.0102	0.978866	Subdural hemorrhage	circulatory system
356	0.98511	0.979504	Hereditary and idiopathic peripheral neuropathy	neurological
202.21	1.00879	0.981758	Nodular lymphoma	neoplasms
187.8	0.984431	0.982499	Neoplasm of uncertain behavior of male genital organs	neoplasms
204.2	1.08363e-06	0.982501	Myeloid leukemia	neoplasms
395.3	1.0129	0.98251	Nonrheumatic tricuspid valve disorders	circulatory system
153	1.97146e-06	0.982965	Colorectal cancer	neoplasms
283	1.52602e-06	0.98297	Acquired hemolytic anemias	hematopoietic
750.1	1.7819e-06	0.983327	Upper gastrointestinal congenital anomalies	congenital anomalies
743.2	1.49913e-06	0.983413	Pathologic fracture	musculoskeletal
727.5	1.00746	0.983423	Rupture of synovium	musculoskeletal
747	2.47487e-06	0.983448	Cardiac and circulatory congenital anomalies	congenital anomalies
286.1	2.16142e-06	0.983493	Congenital coagulation defects	hematopoietic
279	1.5253e-06	0.983551	Disorders involving the immune mechanism	endocrine/metabolic
528.4	2.00006e-06	0.983564	Cysts of oral soft tissues	digestive
711	2.83034e-06	0.983639	Arthropathy associated with infections	musculoskeletal
521	2.58802e-06	0.983725	Diseases of hard tissues of teeth	digestive
750.2	3.20359e-06	0.983739	Lower gastrointestinal congenital anomalies	congenital anomalies
297	3.08559e-06	0.983855	Suicidal ideation or attempt	mental disorders
353.2	1.02027	0.984156	Nerve root lesions	neurological
690	3.00108e-06	0.984188	Erythematosquamous dermatosis	dermatologic
227	4.25455e-06	0.984303	Benign neoplasm of other endocrine glands and related structures	neoplasms
295	3.88226e-06	0.984552	Schizophrenia and other psychotic disorders	mental disorders
741.6	5.86533e-06	0.984776	Villonodular synovitis	musculoskeletal
635.2	2.57632e-07	0.984863	Antepartum hemorrhage, abruptio placentae, and placenta previa	pregnancy complications
512.1	1.00853	0.985027	Wheezing	respiratory
610.8	0.99395	0.985628	Other specified benign mammary dysplasias	genitourinary
198.2	1.00238	0.986551	Secondary malignancy of respiratory organs	neoplasms
250	1.47874e-06	0.988805	Diabetes mellitus	endocrine/metabolic
727.2	1.08402e-06	0.989	Bursitis disorders	musculoskeletal
724.8	1.22465e-06	0.989035	Other symptoms referable to back	musculoskeletal
274.2	1.22277e-06	0.989101	Crystal arthropathies	endocrine/metabolic
198.7	1.0069	0.989153	Secondary malignant neoplasm of skin	neoplasms
695.2	1.98787e-06	0.98938	Bullous dermatoses	dermatologic
362.31	1.00955	0.989404	Separation of retinal layers	sense organs
710	1.75323e-06	0.989417	Osteomyelitis, periostitis, and other infections involving bone	musculoskeletal
741.1	1.43393e-06	0.989491	Ankylosis of joint	musculoskeletal
420	2.64475e-06	0.989564	Carditis	circulatory system
286.13	0.987788	0.990298	Congenital factor VIII disorder	hematopoietic
674	3.2808e-07	0.990951	Other complications of the puerperium NEC	pregnancy complications
649.1	4.52532e-07	0.991249	Diabetes or abnormal glucose tolerance complicating pregnancy	pregnancy complications
634.3	1.62108e-07	0.991305	Ectopic pregnancy	pregnancy complications
671	4.06487e-07	0.99132	Venous/cerebrovascular complications embolism in pregnancy and the puerperium	pregnancy complications
256.4	1.97422e-07	0.991586	Polycystic ovaries	endocrine/metabolic
277.51	0.989466	0.991642	Lipoprotein disorders	endocrine/metabolic
716.1	2.69934e-06	0.992395	Unspecified polyarthropathy or polyarthritis	musculoskeletal
743.13	2.32059e-06	0.992664	Other specified osteoporosis	musculoskeletal
520	2.447e-07	0.992847	Disorders of tooth development	digestive
531	2.07764e-06	0.992939	Peptic ulcer (excl. esophageal)	digestive
313	3.15812e-06	0.993505	Pervasive developmental disorders	mental disorders
526	4.2078e-06	0.993532	Diseases of the jaws	digestive
270	2.59453e+06	0.993686	Disorders of protein plasma/amino-acid transport and metabolism	endocrine/metabolic
676	5.2207e-07	0.994657	Other disorders of the breast associated with childbirth and disorders of lactation	pregnancy complications
647	2.86578e-07	0.99474	Infectious and parasitic complications affecting pregnancy	pregnancy complications
614.31	1.30427e-07	0.995068	Acute inflammatory pelvic disease	genitourinary
411	3.35e-07	0.995269	Ischemic Heart Disease	circulatory system
149.9	0.994154	0.995372	Cancer of of nasal cavities	neoplasms
702	2.30249e-07	0.995449	Degenerative skin conditions and other dermatoses	dermatologic
415.1	5.05036e-06	0.99546	Acute pulmonary heart disease	circulatory system
741.5	1.99582e-07	0.995542	Hemarthrosis	musculoskeletal
536	1.80138e-07	0.995557	Disorders of function of stomach	digestive
346	3.69847e-07	0.99577	Abnormal findings on study of brain and/or nervous system	neurological
251	3.63729e-07	0.995784	Other disorders of pancreatic internal secretion	endocrine/metabolic
414.2	1.74928e-06	0.995848	ASCVD	circulatory system
362.2	5.2392e-07	0.996281	Degeneration of macula and posterior pole of retina	sense organs
255.2	1.43029e-06	0.996408	Adrenal hypofunction	endocrine/metabolic
635	9.01835e-06	0.996511	Hemorrhage during pregnancy; childbirth and postpartum	pregnancy complications
724.2	7.60766e-07	0.996564	Disorders of coccyx	musculoskeletal
225	1.39972e-05	0.996569	Benign neoplasm of brain and other parts of nervous system	neoplasms
250.4	4.77789e-07	0.996578	Abnormal glucose	endocrine/metabolic
444.1	0.998814	0.996636	Arterial embolism and thrombosis of lower extremity artery	circulatory system
724.1	5.70557e-07	0.996687	Disorders of sacrum	musculoskeletal
381	1.73609e-06	0.996719	Otitis media and Eustachian tube disorders	sense organs
170	2.1314e-05	0.996734	Cancer of bone and connective tissue	neoplasms
694	1.43079e-05	0.996847	Dyschromia and Vitiligo	dermatologic
256	1.52368e-07	0.996902	Ovarian dysfunction	endocrine/metabolic
526.4	2.91268e-07	0.996904	Temporomandibular joint disorders	digestive
350	5.49386e-07	0.996919	Abnormal movement	neurological
255.1	2.40411e-06	0.996936	Adrenal hyperfunction	endocrine/metabolic
731	1.43549e-06	0.996939	Osteitis deformans and osteopathies associated with other disorders classified elsewhere	musculoskeletal
750	3.1568e-07	0.99694	Digestive congenital anomalies	congenital anomalies
245.2	1.19464e-07	0.99696	Chronic thyroiditis	endocrine/metabolic
706	1.9933e-06	0.996984	Diseases of sebaceous glands	dermatologic
614	1.13985e-07	0.997022	Inflammatory diseases of female pelvic organs	genitourinary
755	2.76893e-07	0.997066	Congenital anomalies of limbs	congenital anomalies
257	1.51294e-07	0.9971	Testicular dysfunction	endocrine/metabolic
359	4.63219e-07	0.997101	Muscular dystrophies and other myopathies	neurological
446	1.13062e-06	0.997183	Polyarteritis nodosa and allied conditions	circulatory system
501	1.00086	0.997203	Pneumonitis due to inhalation of food or vomitus	respiratory
752	2.91057e-07	0.997217	Nervous system congenital anomalies	congenital anomalies
573.5	1.00056	0.998118	Jaundice (not of newborn)	digestive
302	0.999304	0.998657	Sexual and gender identity disorders	mental disorders
611.1	1.00116	0.999082	Abnormal mammogram	genitourinary
110	1	1	Dermatophytosis / Dermatomycosis	infectious diseases
172	1	1	Skin cancer	neoplasms
174	1	1	Breast cancer	neoplasms
180	1	1	Cervical cancer and dysplasia	neoplasms
244	1	1	Hypothyroidism	endocrine/metabolic
270.3	1	1	Disorders of plasma protein metabolism	endocrine/metabolic
271	1	1	Disorders of carbohydrate transport and metabolism	endocrine/metabolic
272	1	1	Disorders of lipoid metabolism	endocrine/metabolic
274	1	1	Gout and other crystal arthropathies	endocrine/metabolic
276	1	1	Disorders of fluid, electrolyte, and acid-base balance	endocrine/metabolic
280	1	1	Iron deficiency anemias	hematopoietic
282	1	1	Hereditary hemolytic anemias	hematopoietic
286	1	1	Coagulation defects	hematopoietic
291	1	1	Other specified nonpsychotic and/or transient mental disorders	mental disorders
296.2	1	1	Depression	mental disorders
338	1	1	Pain	neurological
395	1	1	Heart valve disorders	circulatory system
427	1	1	Cardiac dysrhythmias	circulatory system
428	1	1	Congestive heart failure; nonhypertensive	circulatory system
429	1	1	Ill-defined descriptions and complications of heart disease	circulatory system
443	1	1	Peripheral vascular disease	circulatory system
512	1	1	Other symptoms of respiratory system	respiratory
513	1	1	Respiratory abnormalities	respiratory
528.1	1	1	Stomatitis and mucositis	digestive
555	1	1	Inflammatory bowel disease and other gastroenteritis and colitis	digestive
560	1	1	Intestinal obstruction without mention of hernia	digestive
571	1	1	Chronic liver disease and cirrhosis	digestive
574	1	1	Cholelithiasis and cholecystitis	digestive
575	1	1	Other biliary tract disease	digestive
578	1	1	Gastrointestinal hemorrhage	digestive
580.3	1	1	Nephritis and nephropathy without mention of glomerulonephritis	genitourinary
585	1	1	Renal failure	genitourinary
586.1	1	1	Anatomical abnormatilies of kidney and ureters	genitourinary
592	1	1	Cystitis and urethritis	genitourinary
609	1	1	Male infertility and abnormal spermatozoa	genitourinary
610	1	1	Benign mammary dysplasias	genitourinary
695	1	1	Erythematous conditions	dermatologic
696	1	1	Psoriasis and related disorders	dermatologic
709	1	1	Diffuse diseases of connective tissue	dermatologic
710.1	1	1	Osteomyelitis	musculoskeletal
722	1	1	Intervertebral disc disorders	musculoskeletal
724	1	1	Other and unspecified disorders of back	musculoskeletal
733.6	1	1	Costochondritis	musculoskeletal
733.9	1	1	Chondromalacia	musculoskeletal
740	1	1	Osteoarthrosis	musculoskeletal
743	1	1	Osteoporosis, osteopenia and pathological fracture	musculoskeletal
743.1	1	1	Osteoporosis	musculoskeletal
792	1	1	Abnormal Papanicolaou smear of cervix and cervical HPV	genitourinary

## Sheet: Table S4B_PMBB
Table S4. Descriptions of disease phenotypes included in the PheWAS analyses for the diagnosis of POAG
Penn Medicine Biobank
PheCode	OR	P-value	Description	Disease category
366.2	11.5714	8.54923e-307	Senile cataract	sense organs
366	10.8895	3.79336e-301	Cataract	sense organs
367	8.3386	5.97752e-239	Disorders of refraction and accommodation; blindness and low vision	sense organs
371	8.42885	2.76535e-182	Inflammation of the eye	sense organs
371.3	8.85684	4.15055e-175	Inflammation of eyelids	sense organs
379	7.44486	5.16607e-168	Other disorders of eye	sense organs
367.1	7.49197	6.75908e-153	Myopia	sense organs
379.2	7.43533	1.73416e-144	Disorders of vitreous body	sense organs
367.2	7.55244	1.16374e-141	Astigmatism	sense organs
374	7.38056	1.7704e-126	Other disorders of eyelids	sense organs
375.1	7.54375	1.86617e-109	Dry eyes	sense organs
362	5.49929	5.64552e-100	Other retinal disorders	sense organs
367.8	7.19698	2.72081e-99	Hypermetropia	sense organs
368	4.49807	3.70089e-92	Visual disturbances	sense organs
377	12.3923	2.32112e-90	Disorders of optic nerve and visual pathways	sense organs
702	3.40202	1.81684e-81	Degenerative skin conditions and other dermatoses	dermatologic
702.2	3.58683	2.50777e-81	Seborrheic keratosis	dermatologic
216	3.33508	5.5265e-75	Benign neoplasm of skin	neoplasms
745	2.94155	2.09085e-72	Pain in joint	musculoskeletal
173	3.04229	7.6972e-65	Neoplasm of uncertain behavior of skin	neoplasms
465	3.08504	9.77948e-65	Acute upper respiratory infections of multiple or unspecified sites	respiratory
208	2.96068	5.5515e-63	Benign neoplasm of colon	neoplasms
362.2	4.67853	1.8262e-54	Degeneration of macula and posterior pole of retina	sense organs
110	3.43302	6.24628e-53	Dermatophytosis / Dermatomycosis	infectious diseases
110.1	3.49902	6.79601e-52	Dermatophytosis	infectious diseases
726	2.78199	4.85618e-51	Peripheral enthesopathies and allied syndromes	musculoskeletal
369	4.47557	1.45404e-49	Infection of the eye	sense organs
389	2.6936	7.30585e-49	Hearing loss	sense organs
224	8.8907	8.66799e-46	Benign neoplasm of eye	neoplasms
706	3.03181	1.48089e-45	Diseases of sebaceous glands	dermatologic
599	2.38183	3.25369e-45	Other symptoms/disorders or the urinary system	genitourinary
476	2.66086	4.09085e-44	Allergic rhinitis	respiratory
369.5	4.64428	1.159e-43	Conjunctivitis, infectious	sense organs
695	2.8649	2.38922e-43	Erythematous conditions	dermatologic
938	3.13167	6.5986e-42	Dermatitis due to solar radiation	dermatologic
374.6	7.67996	1.54189e-41	Dermatochalasis	sense organs
327	2.45256	2.54015e-41	Sleep disorders	neurological
727	2.766	4.13697e-41	Other disorders of synovium, tendon, and bursa	musculoskeletal
224.1	9.00011	5.63148e-41	Benign neoplasm of eye, uveal	neoplasms
702.1	2.73621	9.5143e-41	Actinic keratosis	dermatologic
362.3	12.1188	1.01828e-40	Other nondiabetic retinopathy	sense organs
250.23	5.33591	1.32915e-40	Type 2 diabetes with ophthalmic manifestations	endocrine/metabolic
272.13	2.28597	2.27391e-40	Mixed hyperlipidemia	endocrine/metabolic
939	2.5708	5.96342e-40	Atopic/contact dermatitis due to other or unspecified	dermatologic
389.1	2.77222	2.08617e-38	Sensorineural hearing loss	sense organs
372	5.26476	1.0537e-36	Disorders of conjunctiva	sense organs
562.1	2.50983	1.93563e-36	Diverticulosis	digestive
694	2.90881	5.60543e-36	Dyschromia and Vitiligo	dermatologic
695.3	3.81593	7.78129e-36	Rosacea	dermatologic
727.1	3.29146	7.98169e-36	Synovitis and tenosynovitis	musculoskeletal
938.2	3.10777	9.1096e-36	Chronic dermatitis due to solar radiation	dermatologic
740	2.18827	9.16237e-36	Osteoarthrosis	musculoskeletal
599.5	2.44332	1.09205e-35	Frequency of urination and polyuria	genitourinary
261	2.37664	5.72413e-35	Vitamin deficiency	endocrine/metabolic
743.9	2.70553	6.18417e-35	Osteopenia or other disorder of bone and cartilage	musculoskeletal
362.26	7.0037	1.30674e-34	Macular puckering of retina	sense organs
687.1	2.53536	1.30932e-34	Rash and other nonspecific skin eruption	dermatologic
455	2.51633	1.377e-34	Hemorrhoids	circulatory system
726.1	2.82629	9.48979e-34	Enthesopathy	musculoskeletal
694.2	2.86208	1.74302e-33	Other dyschromia	dermatologic
380.4	2.95242	2.07255e-33	Impacted cerumen	sense organs
562	2.33032	2.28335e-32	Diverticulosis and diverticulitis	digestive
172.2	2.34316	2.86073e-32	Other non-epithelial cancer of skin	neoplasms
743	2.31837	4.6769e-32	Osteoporosis, osteopenia and pathological fracture	musculoskeletal
386.9	2.14257	1.00924e-31	Dizziness and giddiness (Light-headedness and vertigo)	sense organs
261.4	2.34579	2.3257e-31	Vitamin D deficiency	endocrine/metabolic
740.1	2.19898	5.60503e-31	Osteoarthritis; localized	musculoskeletal
364	6.49294	1.66192e-30	Corneal opacity and other disorders of cornea	sense organs
512	2.02104	1.73057e-30	Other symptoms of respiratory system	respiratory
512.8	2.07448	5.76457e-30	Cough	respiratory
172	2.18784	7.67361e-30	Skin cancer	neoplasms
217	3.08617	1.28306e-29	Vascular hamartomas and non-neoplastic nevi	neoplasms
379.9	5.34639	2.6466e-29	Pain, swelling or discharge of eye	sense organs
217.1	3.078	6.29348e-29	Nevus, non-neoplastic	neoplasms
740.11	2.16845	1.21387e-28	Osteoarthrosis, localized, primary	musculoskeletal
350	2.27181	1.93223e-28	Abnormal movement	neurological
472	2.75136	4.44671e-28	Chronic pharyngitis and nasopharyngitis	respiratory
561	2.17299	5.88951e-28	Symptoms involving digestive system	digestive
418	1.97069	1.02474e-27	Nonspecific chest pain	circulatory system
371.2	6.4513	1.16991e-27	Conjunctivitis, noninfectious	sense organs
362.27	4.92152	1.43695e-27	Drusen (degenerative) of retina	sense organs
627	2.74844	2.35031e-27	Menopausal and postmenopausal disorders	genitourinary
599.9	2.54197	5.06497e-27	Other abnormality of urination	genitourinary
110.11	3.26454	9.21656e-27	Dermatophytosis of nail	infectious diseases
378	4.49259	1.31725e-26	Strabismus and other disorders of binocular eye movements	sense organs
690	3.13708	2.87877e-26	Erythematosquamous dermatosis	dermatologic
690.1	3.13633	2.96786e-26	Seborrheic dermatitis	dermatologic
371.21	6.1977	9.60397e-26	Allergic conjunctivitis	sense organs
110.12	3.87163	2.23375e-25	Althete's foot	infectious diseases
250.7	4.07273	7.40563e-25	Diabetic retinopathy	endocrine/metabolic
370	5.72333	8.3836e-25	Keratitis	sense organs
271.3	2.52421	9.01186e-25	Intestinal disaccharidase deficiencies and disaccharide malabsorption	endocrine/metabolic
327.4	2.21509	1.4852e-24	Insomnia	neurological
271	2.4982	1.55493e-24	Disorders of carbohydrate transport and metabolism	endocrine/metabolic
605	2.51937	1.73691e-24	Erectile dysfunction [ED]	genitourinary
512.9	1.91922	2.17699e-24	Other dyspnea	respiratory
687.4	2.15215	4.29615e-24	Disturbance of skin sensation	dermatologic
465.2	2.74936	8.12701e-24	Acute pharyngitis	respiratory
272.11	1.88711	8.29904e-24	Hypercholesterolemia	endocrine/metabolic
704	2.67434	1.38241e-23	Diseases of hair and hair follicles	dermatologic
706.8	3.06451	1.64002e-23	Other specified diseases of sebaceous glands	dermatologic
361	5.17532	3.56514e-23	Retinal detachments and defects	sense organs
272	2.10004	3.97321e-23	Disorders of lipoid metabolism	endocrine/metabolic
272.1	2.09559	5.04594e-23	Hyperlipidemia	endocrine/metabolic
722.6	2.36882	1.25454e-22	Degeneration of intervertebral disc	musculoskeletal
740.2	2.65284	1.83952e-22	Osteoarthrosis, generalized	musculoskeletal
689	2.35964	7.25115e-22	Disorder of skin and subcutaneous tissue NOS	dermatologic
374.3	4.47587	1.60145e-21	Ptosis of eyelid	sense organs
706.2	2.64944	2.65732e-21	Sebaceous cyst	dermatologic
741	2.34874	2.71196e-21	Symptoms and disorders of the joints	musculoskeletal
374.1	6.76767	3.39599e-21	Ectropion or entropion	sense organs
627.2	2.79974	6.29361e-21	Symptomatic menopause	genitourinary
591	1.93853	8.18699e-21	Urinary tract infection	genitourinary
228	2.966	1.06856e-20	Hemangioma and lymphangioma, any site	neoplasms
743.1	2.19691	1.54769e-20	Osteoporosis	musculoskeletal
464	2.25137	2.79966e-20	Acute sinusitis	respiratory
681	2.02825	3.34303e-20	Superficial cellulitis and abscess	dermatologic
593	2.05595	3.59623e-20	Hematuria	genitourinary
479	2.19395	4.23218e-20	Other upper respiratory disease	respiratory
599.3	2.29519	5.81487e-20	Dysuria	genitourinary
292.3	2.5226	7.20734e-20	Memory loss	mental disorders
701	2.08832	8.851e-20	Other hypertrophic and atrophic conditions of skin	dermatologic
381	2.45861	9.96137e-20	Otitis media and Eustachian tube disorders	sense organs
733	2.15611	1.31477e-19	Other disorders of bone and cartilage	musculoskeletal
378.1	5.39818	1.43333e-19	Strabismus (not specified as paralytic)	sense organs
475	2.05218	1.70144e-19	Chronic sinusitis	respiratory
722	1.99548	3.14672e-19	Intervertebral disc disorders	musculoskeletal
599.4	2.21131	3.1862e-19	Urinary incontinence	genitourinary
382	2.65228	3.7299e-19	Otalgia	sense organs
698	2.40812	3.86381e-19	Pruritus and related conditions	dermatologic
368.2	3.38777	4.64333e-19	Diplopia and disorders of binocular vision	sense organs
362.4	4.30625	5.57432e-19	Retinal vascular changes and abnomalities	sense organs
483	2.2619	6.56374e-19	Acute bronchitis and bronchiolitis	respiratory
292	1.9562	7.99647e-19	Neurological disorders	mental disorders
740.9	1.90127	9.70261e-19	Osteoarthrosis NOS	musculoskeletal
530.11	1.69157	1.62786e-18	GERD	digestive
530.1	1.68872	1.72727e-18	Esophagitis, GERD and related diseases	digestive
351	2.08801	5.28975e-18	Other peripheral nerve disorders	neurological
377.3	5.38719	5.29041e-18	Optic neuritis/neuropathy	sense organs
743.11	2.1175	8.23707e-18	Osteoporosis NOS	musculoskeletal
110.13	3.58869	1.072e-17	Dermatophytosis of the body	infectious diseases
530	1.66314	1.5229e-17	Diseases of esophagus	digestive
375.2	6.35167	2.56581e-17	Epiphora	sense organs
368.9	3.90558	2.59125e-17	Subjective visual disturbances	sense organs
565	2.36949	2.59714e-17	Anal and rectal conditions	digestive
367.9	3.19705	2.91157e-17	Blindness and low vision	sense organs
375	5.79482	4.83087e-17	Disorders of lacrimal system	sense organs
578.2	2.334	5.8829e-17	Blood in stool	digestive
350.1	2.312	7.32024e-17	Abnormal involuntary movements	neurological
578	1.98766	1.05456e-16	Gastrointestinal hemorrhage	digestive
362.6	6.92567	1.60171e-16	Peripheral retinal degenerations	sense organs
389.4	2.28774	1.72073e-16	Tinnitus	sense organs
250.4	1.76758	3.67418e-16	Abnormal glucose	endocrine/metabolic
704.8	3.1454	7.96366e-16	Other specified diseases of hair and hair follicles	dermatologic
250.42	1.82224	9.17549e-16	Other abnormal glucose	endocrine/metabolic
627.3	2.61068	1.11433e-15	Postmenopausal atrophic vaginitis	genitourinary
459.9	1.96386	1.13485e-15	Circulatory disease NEC	circulatory system
550	1.75888	1.16919e-15	Abdominal hernia	digestive
172.21	2.24671	1.34195e-15	Basal cell carcinoma	neoplasms
369.2	4.73455	1.48346e-15	Eye infection, viral	sense organs
695.8	2.90882	1.49053e-15	Other specified erythematous conditions	dermatologic
396	2.41092	1.64161e-15	Abnormal heart sounds	circulatory system
459	1.84783	1.81994e-15	Other disorders of circulatory system	circulatory system
368.4	3.76905	1.92856e-15	Visual field defects	sense organs
339	2.16584	1.93685e-15	Other headache syndromes	neurological
724	2.60212	4.70079e-15	Other and unspecified disorders of back	musculoskeletal
172.22	2.29411	7.90873e-15	Squamous cell carcinoma	neoplasms
381.1	2.42103	8.65291e-15	Otitis media	sense organs
709	2.95464	1.01431e-14	Diffuse diseases of connective tissue	dermatologic
735	2.39606	1.3262e-14	Acquired foot deformities	musculoskeletal
380.1	2.93596	2.92897e-14	Otitis externa	sense organs
244.2	2.16456	3.14713e-14	Acquired hypothyroidism	endocrine/metabolic
526	2.78486	3.20997e-14	Diseases of the jaws	digestive
681.5	2.35861	3.74885e-14	Cellulitis and abscess of leg, except foot	dermatologic
350.2	2.02797	4.88137e-14	Abnormality of gait	neurological
743.13	2.97758	5.17345e-14	Other specified osteoporosis	musculoskeletal
528	2.22308	7.29937e-14	Diseases of the oral soft tissues, excluding lesions specific for gingiva and tongue	digestive
535	2.0624	1.08493e-13	Gastritis and duodenitis	digestive
709.2	3.56931	1.38228e-13	Sicca syndrome	dermatologic
611	2.14374	1.48399e-13	Abnormal findings on mammogram or breast exam	genitourinary
327.1	2.76119	2.08561e-13	Hypersomnia	neurological
578.8	2.35669	2.23616e-13	Hemorrhage of rectum and anus	digestive
726.3	2.79657	2.40544e-13	Bursitis	musculoskeletal
338.2	1.86924	2.42706e-13	Chronic pain	neurological
426.7	1.84359	3.5541e-13	Abnormal electrocardiogram [ECG] [EKG]	circulatory system
216.1	2.32327	3.65893e-13	Screening for malignant neoplasms of the skin	neoplasms
338	1.74378	4.44515e-13	Pain	neurological
112	2.00543	6.11378e-13	Candidiasis	infectious diseases
728.7	2.42882	6.25075e-13	Fasciitis	musculoskeletal
340	2.09042	7.44572e-13	Migraine	neurological
386	2.3996	7.45992e-13	Vertiginous syndromes and other disorders of vestibular system	sense organs
276	1.55037	9.31015e-13	Disorders of fluid, electrolyte, and acid-base balance	endocrine/metabolic
401.1	1.66147	1.08153e-12	Essential hypertension	circulatory system
401	1.6931	1.25935e-12	Hypertension	circulatory system
796	2.09366	1.84328e-12	Elevated prostate specific antigen [PSA]	genitourinary
512.2	2.43921	2.16278e-12	Painful respiration	respiratory
371.1	5.1047	4.27354e-12	Uveitis, noninfectious or NOS	sense organs
727.4	2.80468	5.00481e-12	Ganglion and cyst of synovium, tendon, and bursa	musculoskeletal
473	1.99566	6.01384e-12	Diseases of the larynx and vocal cords	respiratory
716.9	1.91328	6.09215e-12	Arthropathy NOS	musculoskeletal
624.9	2.42508	8.14226e-12	stress incontinence, female	genitourinary
687	2.14781	8.40666e-12	Symptoms affecting skin	dermatologic
250.22	2.0609	9.41741e-12	Type 2 diabetes with renal manifestations	endocrine/metabolic
530.14	2.13174	1.22007e-11	Reflux esophagitis	digestive
716	1.8706	1.46365e-11	Other arthropathies	musculoskeletal
386.2	2.43906	1.49345e-11	Peripheral or central vertigo	sense organs
285	1.5051	1.80742e-11	Other anemias	hematopoietic
269	2.19423	2.00407e-11	Proteinuria	endocrine/metabolic
558	2.10745	2.34558e-11	Noninfectious gastroenteritis	digestive
512.7	1.51217	2.39487e-11	Shortness of breath	respiratory
564.1	2.14642	3.31275e-11	Irritable Bowel Syndrome	digestive
527	2.11864	4.54435e-11	Diseases of the salivary glands	digestive
272.12	2.47041	4.73181e-11	Hyperglyceridemia	endocrine/metabolic
586	1.68381	5.04603e-11	Other disorders of the kidney and ureters	genitourinary
527.7	2.25	7.86983e-11	Disturbance of salivary secretion	digestive
701.1	4.0839	8.72967e-11	Keratoderma, acquired	dermatologic
381.11	2.40097	8.94211e-11	Suppurative and unspecified otitis media	sense organs
601	2.46758	1.16694e-10	Inflammatory diseases of prostate	genitourinary
686	2.5307	1.35648e-10	Other local infections of skin and subcutaneous tissue	dermatologic
250.24	2.14879	2.37046e-10	Type 2 diabetes with neurological manifestations	endocrine/metabolic
608	2.49958	2.63376e-10	Other disorders of male genital organs	genitourinary
592	2.1212	3.03316e-10	Cystitis and urethritis	genitourinary
473.4	1.98294	3.18399e-10	Voice disturbance	respiratory
721.1	1.7025	4.17595e-10	Spondylosis without myelopathy	musculoskeletal
735.2	2.80316	6.48673e-10	Acquired toe deformities	musculoskeletal
278	1.45899	7.68685e-10	Overweight, obesity and other hyperalimentation	endocrine/metabolic
276.1	1.4878	8.12004e-10	Electrolyte imbalance	endocrine/metabolic
729	1.91895	9.14131e-10	Other disorders of soft tissues	musculoskeletal
735.3	3.01192	9.26873e-10	Hallux valgus (Bunion)	musculoskeletal
340.1	3.06391	9.57219e-10	Migrain with aura	neurological
600	1.70477	1.10528e-09	Hyperplasia of prostate	genitourinary
696	2.20513	1.19511e-09	Psoriasis and related disorders	dermatologic
619	2.09582	1.2427e-09	Noninflammatory female genital disorders	genitourinary
592.1	2.14455	1.3536e-09	Cystitis	genitourinary
564	1.73433	1.37788e-09	Functional digestive disorders	digestive
478	2.68909	1.4377e-09	Throat pain	respiratory
720	1.72708	1.48149e-09	Spinal stenosis	musculoskeletal
573.9	1.9752	1.50366e-09	Abnormal serum enzyme levels	digestive
594	1.75743	1.55272e-09	Urinary calculus	genitourinary
565.1	2.69628	1.8164e-09	Anal and rectal polyp	digestive
276.5	1.64384	1.84215e-09	Hypovolemia	endocrine/metabolic
741.3	2.87454	2.12554e-09	Difficulty in walking	musculoskeletal
550.2	1.76901	2.51919e-09	Diaphragmatic hernia	digestive
596.5	2.17611	2.77567e-09	Functional disorders of bladder	genitourinary
250.6	2.26149	2.82678e-09	Polyneuropathy in diabetes	endocrine/metabolic
513.3	2.63275	2.89135e-09	Hypoventilation	respiratory
602	2.43463	3.23327e-09	Other disorders of prostate	genitourinary
594.1	1.83127	3.36108e-09	Calculus of kidney	genitourinary
741.4	2.066	3.96306e-09	Joint effusions	musculoskeletal
724.1	2.57102	4.51001e-09	Disorders of sacrum	musculoskeletal
475.9	2.06007	4.67331e-09	Postnasal drip	respiratory
277.5	2.51743	4.85164e-09	Other disorders of lipoid metabolism	endocrine/metabolic
333	2.18252	5.07674e-09	Extrapyramidal disease and abnormal movement disorders	neurological
735.21	3.15334	5.08776e-09	Hammer toe (acquired)	musculoskeletal
611.1	2.02846	5.17213e-09	Abnormal mammogram	genitourinary
532	1.60986	5.74161e-09	Dysphagia	digestive
427.7	1.73233	6.74752e-09	Tachycardia NOS	circulatory system
250.41	1.8479	6.9743e-09	Impaired fasting glucose	endocrine/metabolic
704.1	2.26364	7.10718e-09	Alopecia	dermatologic
696.4	2.16578	7.28929e-09	Psoriasis	dermatologic
596	1.74603	7.85906e-09	Other disorders of bladder	genitourinary
681.1	2.52835	9.635e-09	Cellulitis and abscess of fingers/toes	dermatologic
250	1.45349	1.01007e-08	Diabetes mellitus	endocrine/metabolic
579.8	2.35233	1.0127e-08	Nonspecific abnormal findings in stool contents	digestive
721	1.61397	1.14553e-08	Spondylosis and allied disorders	musculoskeletal
280	1.61931	1.18859e-08	Iron deficiency anemias	hematopoietic
739	3.57429	1.59469e-08	Contracture of joint	musculoskeletal
250.2	1.44947	1.71206e-08	Type 2 diabetes	endocrine/metabolic
211	2.03561	1.83982e-08	Benign neoplasm of other parts of digestive system	neoplasms
703	2.4493	1.84252e-08	Diseases of nail, NOS	dermatologic
724.8	2.9537	1.86492e-08	Other symptoms referable to back	musculoskeletal
370.3	4.07829	1.87051e-08	Keratoconjunctivitis	sense organs
728.71	3.18925	1.9274e-08	Contracture of palmar fascia [Dupuytren's disease]	musculoskeletal
585.33	1.59688	2.40361e-08	Chronic Kidney Disease, Stage III	genitourinary
590	2.53938	2.63106e-08	Pyelonephritis	genitourinary
573.7	2.23611	2.67276e-08	Abnormal results of function study of liver	digestive
327.72	3.81024	3.40266e-08	Sleep related leg cramps	neurological
727.2	3.58077	3.44866e-08	Bursitis disorders	musculoskeletal
529	2.52584	3.45988e-08	Diseases and other conditions of the tongue	digestive
418.1	2.06552	3.49647e-08	Precordial pain	circulatory system
696.41	2.15856	3.60839e-08	Psoriasis vulgaris	dermatologic
443.1	2.4848	4.33153e-08	Raynaud's syndrome	circulatory system
362.8	4.37653	4.34734e-08	Retinal hemorrhage/ischemia	sense organs
599.2	1.60197	4.81277e-08	Retention of urine	genitourinary
228.1	2.64856	5.84043e-08	Hemangioma of skin and subcutaneous tissue	neoplasms
686.1	3.30931	6.10595e-08	Carbuncle and furuncle	dermatologic
229	3.50935	6.3101e-08	Benign neoplasm of unspecified sites	neoplasms
381.2	2.29952	6.77074e-08	Eustachian tube disorders	sense organs
130	2.58602	8.96324e-08	Spirochetal infection	infectious diseases
302	2.95839	1.00604e-07	Sexual and gender identity disorders	mental disorders
130.1	2.61031	1.01733e-07	Lyme disease	infectious diseases
277.51	2.60314	1.39864e-07	Lipoprotein disorders	endocrine/metabolic
947	2.32693	1.4865e-07	Urticaria	dermatologic
613	1.93129	1.61116e-07	Other nonmalignant breast conditions	genitourinary
250.1	2.14893	1.72054e-07	Type 1 diabetes	endocrine/metabolic
628	2.40471	1.7434e-07	Ovarian cyst	genitourinary
241	1.66039	1.8253e-07	Nontoxic nodular goiter	endocrine/metabolic
530.9	2.16232	1.99874e-07	Heartburn	digestive
706.1	2.30585	2.0385e-07	Acne	dermatologic
427.9	1.44492	2.14409e-07	Palpitations	circulatory system
569	1.73312	2.32099e-07	Other disorders of intestine	digestive
707	1.81498	2.35425e-07	Chronic ulcer of skin	dermatologic
278.4	1.88249	2.49445e-07	Abnormal weight gain	endocrine/metabolic
250.13	3.991	2.61077e-07	Type 1 diabetes with ophthalmic manifestations	endocrine/metabolic
327.7	1.93658	2.7256e-07	Sleep related movement disorders	neurological
458	1.47105	2.75724e-07	Hypotension	circulatory system
526.4	2.80338	2.82608e-07	Temporomandibular joint disorders	digestive
457.3	1.4345	2.87177e-07	Encounter for long-term (current) use of aspirin	circulatory system
276.13	1.59539	3.53508e-07	Hyperpotassemia	endocrine/metabolic
707.2	2.17505	3.732e-07	Chronic ulcer of leg or foot	dermatologic
292.1	1.946	3.74254e-07	Aphasia/speech disturbance	mental disorders
275	1.45446	4.16126e-07	Disorders of mineral metabolism	endocrine/metabolic
720.1	1.74532	4.50237e-07	Spinal stenosis of lumbar region	musculoskeletal
112.3	2.72969	4.50545e-07	Candidiasis of skin and nails	infectious diseases
623	3.43079	4.60858e-07	Hypertrophy of female genital organs	genitourinary
280.1	1.57879	4.68876e-07	Iron deficiency anemias, unspecified or not due to blood loss	hematopoietic
274	1.6072	4.81912e-07	Gout and other crystal arthropathies	endocrine/metabolic
454.1	1.95848	5.8399e-07	Varicose veins of lower extremity	circulatory system
477	1.91315	5.91875e-07	Epistaxis or throat hemorrhage	respiratory
618	2.1264	6.2346e-07	Genital prolapse	genitourinary
277	2.13212	6.42037e-07	Other disorders of metabolism	endocrine/metabolic
625	1.9997	6.50963e-07	Pain and other symptoms associated with female genital organs	genitourinary
751	2.04504	6.58226e-07	Genitourinary congenital anomalies	congenital anomalies
457	1.40771	7.26766e-07	Encounter for long-term (current) use of anticoagulants, antithrombotics, aspirin	circulatory system
241.1	1.69942	8.19191e-07	Nontoxic uninodular goiter	endocrine/metabolic
701.2	1.71636	8.22544e-07	Scar conditions and fibrosis of skin	dermatologic
240	2.19643	8.54625e-07	Simple and unspecified goiter	endocrine/metabolic
525	2.47211	9.41108e-07	Other diseases of the teeth and supporting structures	digestive
577	1.83862	1.02059e-06	Diseases of pancreas	digestive
742	2.32991	1.06194e-06	Derangement of joint, non-traumatic	musculoskeletal
246	2.03721	1.17215e-06	Other disorders of thyroid	endocrine/metabolic
454	1.86309	1.19348e-06	Varicose veins	circulatory system
293.1	1.74774	1.23491e-06	Swelling, mass, or lump in head and neck [Space-occupying lesion, intracranial NOS]	mental disorders
514	1.544	1.24109e-06	Abnormal findings examination of lungs	respiratory
705.8	1.93339	1.4269e-06	Hyperhidrosis	dermatologic
241.2	1.84522	1.46141e-06	Nontoxic multinodular goiter	endocrine/metabolic
495	1.48835	1.50746e-06	Asthma	respiratory
250.3	1.57136	1.51179e-06	Insulin pump user	endocrine/metabolic
327.6	3.35385	1.5434e-06	Circadian rhythm sleep disorder	neurological
614.5	2.19449	1.65238e-06	Inflammatory disease of cervix, vagina, and vulva	genitourinary
580.31	2.72213	1.89242e-06	Nephritis and nephropathy in diseases classified elsewhere	genitourinary
263	2.34435	1.89371e-06	Other nutritional deficiency	endocrine/metabolic
585.1	1.4129	1.95692e-06	Acute renal failure	genitourinary
535.2	2.07322	2.04041e-06	Atrophic gastritis	digestive
411.3	1.58526	2.05097e-06	Angina pectoris	circulatory system
292.4	1.68304	2.07528e-06	Altered mental status	mental disorders
550.1	1.76586	2.11482e-06	Inguinal hernia	digestive
535.9	2.04561	2.13807e-06	Gastritis and duodenitis, NOS	digestive
594.8	3.29723	2.30551e-06	Renal colic	genitourinary
350.5	4.07405	2.40762e-06	Abnormal reflex	neurological
389.2	2.35081	2.47328e-06	Conductive hearing loss	sense organs
592.11	2.3164	2.49862e-06	Acute cystitis	genitourinary
302.1	2.78941	2.56977e-06	Decreased libido	mental disorders
327.3	1.38585	2.71799e-06	Sleep apnea	neurological
742.9	2.52559	2.72075e-06	Other derangement of joint	musculoskeletal
414.2	1.79206	2.96122e-06	ASCVD	circulatory system
593.2	2.138	3.00155e-06	Microscopic hematuria	genitourinary
480	1.4599	3.3852e-06	Pneumonia	respiratory
414	1.54884	3.88012e-06	Other forms of chronic heart disease	circulatory system
519	1.59966	3.99934e-06	Other diseases of respiratory system, not elsewhere classified	respiratory
427.3	1.4373	4.26433e-06	Other specified cardiac dysrhythmias	circulatory system
715	2.23006	4.34023e-06	Other inflammatory spondylopathies	musculoskeletal
293	3.75597	4.42962e-06	Symptoms involving head and neck	mental disorders
513	1.81177	4.61418e-06	Respiratory abnormalities	respiratory
249	1.76957	4.80039e-06	Secondary diabetes mellitus	endocrine/metabolic
250.14	3.65768	5.4093e-06	Type 1 diabetes with neurological manifestations	endocrine/metabolic
388	2.82394	5.42247e-06	Other disorders of ear	sense organs
327.32	1.38858	5.66363e-06	Obstructive sleep apnea	neurological
536	1.77421	5.76473e-06	Disorders of function of stomach	digestive
726.4	3.25293	6.08737e-06	Calcaneal spur; Exostosis NOS	musculoskeletal
274.1	1.55154	6.31667e-06	Gout	endocrine/metabolic
274.11	1.91391	6.49826e-06	Gouty arthropathy	endocrine/metabolic
172.3	1.93203	6.5e-06	Carcinoma in situ of skin	neoplasms
297.1	3.29704	6.53476e-06	Suicidal ideation	mental disorders
433	1.37318	6.61766e-06	Cerebrovascular disease	circulatory system
242.1	2.67872	7.11626e-06	Graves' disease	endocrine/metabolic
429.3	1.54385	7.12107e-06	Symptoms involving cardiovascular system	circulatory system
384	3.2405	7.29117e-06	Other disorders of tympanic membrane	sense organs
740.12	2.63908	1.01157e-05	Osteoarthrosis, localized, secondary	musculoskeletal
214	1.96546	1.07698e-05	Lipoma	neoplasms
352	2.08934	1.15302e-05	Disorders of other cranial nerves	neurological
601.1	2.11432	1.21585e-05	Prostatitis	genitourinary
497	1.876	1.24202e-05	Bronchitis	respiratory
250.12	3.07124	1.25175e-05	Type 1 diabetes with renal manifestations	endocrine/metabolic
614	1.94868	1.2949e-05	Inflammatory diseases of female pelvic organs	genitourinary
737	2.00211	1.29988e-05	Curvature of spine	musculoskeletal
537	1.61134	1.3274e-05	Other disorders of stomach and duodenum	digestive
456	1.77019	1.36601e-05	Chronic venous insufficiency [CVI]	circulatory system
722.1	1.63667	1.516e-05	Displacement of intervertebral disc	musculoskeletal
259	2.71932	1.57676e-05	Other endocrine disorders	endocrine/metabolic
280.2	1.76764	1.92368e-05	Iron deficiency anemia secondary to blood loss (chronic)	hematopoietic
513.32	2.96703	1.94073e-05	Orthopnea	respiratory
619.5	2.47319	2.01888e-05	Noninflammatory disorders of vulva and perineum	genitourinary
627.1	1.95892	2.13379e-05	Postmenopausal bleeding	genitourinary
454.11	1.99936	2.14866e-05	Varicose veins of lower extremity, symptomtic	circulatory system
599.8	1.85147	2.21642e-05	Other symptoms involving urinary system	genitourinary
401.21	1.54529	2.22787e-05	Hypertensive heart disease	circulatory system
598	2.14688	2.41218e-05	Abnormal findings on examination of urine	genitourinary
792	2.10309	2.47737e-05	Abnormal Papanicolaou smear of cervix and cervical HPV	genitourinary
571.5	1.52629	2.57768e-05	Other chronic nonalcoholic liver disease	digestive
726.2	2.30218	2.69713e-05	Synoviopathy	musculoskeletal
695.7	2.07453	2.91855e-05	Prurigo and Lichen	dermatologic
458.9	1.44336	2.92979e-05	Hypotension NOS	circulatory system
514.2	1.45481	2.95377e-05	Solitary pulmonary nodule	respiratory
535.6	2.19102	2.98501e-05	Duodenitis	digestive
355	2.7073	3.11667e-05	Complex regional/central pain syndrome	neurological
585	1.31301	3.15381e-05	Renal failure	genitourinary
277.7	1.97708	3.16487e-05	Dysmetabolic syndrome X	endocrine/metabolic
938.1	3.58607	3.26181e-05	Acute dermatitis due to solar radiation	dermatologic
695.9	1.99291	3.47149e-05	Unspecified erythematous condition	dermatologic
185	1.5105	3.59618e-05	Cancer of prostate	neoplasms
614.52	2.20145	3.64085e-05	Vaginitis and vulvovaginitis	genitourinary
585.4	1.72098	4.11938e-05	Chronic kidney disease, Stage I or II	genitourinary
519.8	1.89415	4.14928e-05	Other diseases of respiratory system, NEC	respiratory
292.11	2.21594	4.52927e-05	Aphasia	mental disorders
481	1.91112	4.54958e-05	Influenza	respiratory
451.2	2.59381	4.70525e-05	Phlebitis and thrombophlebitis of lower extremities	circulatory system
751.2	1.89442	5.1664e-05	Congenital anomalies of urinary system	congenital anomalies
350.3	2.06368	5.23609e-05	Lack of coordination	neurological
261.2	1.81559	5.29207e-05	Vitamin B-complex deficiencies	endocrine/metabolic
401.2	1.33043	5.63057e-05	Hypertensive heart and/or renal disease	circulatory system
597	1.94757	6.07733e-05	Other disorders of urethra and urinary tract	genitourinary
736	2.15832	6.09933e-05	Other acquired deformities of limbs	musculoskeletal
573.6	1.70377	6.82116e-05	Nonspecific elevation of levels of transaminase or lactic acid dehydrogenase [LDH]	digestive
735.1	2.72278	6.90596e-05	Flat foot	musculoskeletal
691	2.16377	7.05895e-05	Congenital anomalies of skin	dermatologic
709.7	2.69682	7.17715e-05	Unspecified diffuse connective tissue disease	dermatologic
345.1	2.04736	7.1801e-05	Epilepsy	neurological
626.13	2.35515	7.26259e-05	Irregular menstrual cycle	genitourinary
626	1.73923	7.31122e-05	Disorders of menstruation and other abnormal bleeding from female genital tract	genitourinary
611.3	1.81852	7.62143e-05	Lump or mass in breast	genitourinary
528.5	2.496	7.88702e-05	Diseases of lips	digestive
727.6	1.89464	8.61977e-05	Rupture of tendon, nontraumatic	musculoskeletal
348.7	2.68364	8.70551e-05	Coma	neurological
626.1	1.83763	9.35706e-05	Irregular menstrual cycle/bleeding	genitourinary
110.2	2.55251	9.806e-05	Dermatomycoses	infectious diseases
601.11	2.94251	9.98574e-05	Acute prostatitis	genitourinary
713	3.41888	0.000102411	Arthropathy associated with other disorders classified elsewhere	musculoskeletal
333.1	2.018	0.000108685	Essential tremor	neurological
291	1.73131	0.000113302	Other specified nonpsychotic and/or transient mental disorders	mental disorders
291.8	1.73131	0.000113302	Alteration of consciousness	mental disorders
700	2.40836	0.000115459	Corns and callosities	dermatologic
701.4	2.76627	0.000116605	Keloid scar	dermatologic
443.7	2.12834	0.000116948	Peripheral angiopathy in diseases classified elsewhere	circulatory system
619.4	2.0034	0.000117125	Noninflammatory disorders of vagina	genitourinary
458.1	1.67433	0.000120404	Orthostatic hypotension	circulatory system
613.7	2.30034	0.000143315	Other signs and symptoms in breast	genitourinary
433.12	2.63786	0.000148492	Cerebral atherosclerosis	circulatory system
571	1.45111	0.000148844	Chronic liver disease and cirrhosis	digestive
564.9	1.88864	0.000152268	Personal history of diseases of digestive system	digestive
465.4	2.51915	0.000159389	Acute laryngitis and tracheitis	respiratory
737.3	1.96024	0.000159552	Kyphoscoliosis and scoliosis	musculoskeletal
594.3	2.15232	0.000166946	Calculus of ureter	genitourinary
741.2	2.1411	0.000167015	Stiffness of joint	musculoskeletal
279.7	1.79435	0.000191083	Other immunological findings	endocrine/metabolic
448	2.7714	0.000197085	Disease of capillaries	circulatory system
290	2.0605	0.000199562	Delirium dementia and amnestic and other cognitive disorders	mental disorders
722.9	2.03624	0.000201156	Other and unspecified disc disorder	musculoskeletal
288.2	1.4471	0.000201386	Elevated white blood cell count	hematopoietic
244.4	1.30695	0.000203488	Hypothyroidism NOS	endocrine/metabolic
569.1	2.66366	0.00020459	Toxic gastroenteritis and colitis	digestive
297	2.54836	0.000224726	Suicidal ideation or attempt	mental disorders
555	1.76856	0.000225952	Inflammatory bowel disease and other gastroenteritis and colitis	digestive
433.31	1.38399	0.00023912	Transient cerebral ischemia	circulatory system
306	1.47872	0.000241389	Other mental disorder	mental disorders
495.2	1.8487	0.000242602	Asthma with exacerbation	respiratory
378.5	2.65582	0.000243691	Paralytic strabismus	sense organs
433.8	1.79754	0.000252226	Late effects of cerebrovascular disease	circulatory system
292.5	2.89933	0.000258154	Transient alteration of awareness	mental disorders
255.11	3.52197	0.000259689	Cushing's syndrome	endocrine/metabolic
433.3	1.37653	0.000261845	Cerebral ischemia	circulatory system
427.5	1.59056	0.000261906	Arrhythmia (cardiac) NOS	circulatory system
318	1.27114	0.000276866	Tobacco use disorder	mental disorders
610.1	2.07087	0.00027821	Cystic mastopathy	genitourinary
250.25	1.9703	0.000281563	Diabetes type 2 with peripheral circulatory disorders	endocrine/metabolic
754	2.70273	0.000285584	Congenital musculoskeletal deformities of spine	congenital anomalies
356	1.59329	0.000291507	Hereditary and idiopathic peripheral neuropathy	neurological
510	1.48286	0.00030948	Other diseases of lung	respiratory
278.1	1.26838	0.000312001	Obesity	endocrine/metabolic
528.1	1.80375	0.000313558	Stomatitis and mucositis	digestive
470	1.69988	0.000315445	Septal Deviations/Turbinate Hypertrophy	respiratory
333.4	2.74548	0.000320073	Torsion dystonia	neurological
275.5	1.43713	0.000320817	Disorders of calcium/phosphorus metabolism	endocrine/metabolic
433.6	2.40587	0.000329156	Acute, but ill-defined cerebrovascular disease	circulatory system
252	1.69073	0.000336479	Disorders of parathyroid gland	endocrine/metabolic
338.1	1.52093	0.000339182	Acute pain	neurological
530.13	1.7425	0.000342389	Barrett's esophagus	digestive
288	1.41026	0.00035492	Diseases of white blood cells	hematopoietic
610	1.92105	0.000356031	Benign mammary dysplasias	genitourinary
242	1.71805	0.000359393	Thyrotoxicosis with or without goiter	endocrine/metabolic
613.5	1.86285	0.000364877	Mastodynia	genitourinary
255	1.76405	0.000386424	Disorders of adrenal glands	endocrine/metabolic
681.2	2.21736	0.000390261	Cellulitis and abscess of face/neck	dermatologic
523	2.11467	0.000399501	Gingival and periodontal diseases	digestive
287	1.30611	0.000401137	Purpura and other hemorrhagic conditions	hematopoietic
536.3	1.99585	0.000410309	Gastroparesis	digestive
352.2	2.21809	0.000425683	Facial nerve disorders [CN7]	neurological
275.6	1.65102	0.000429846	Hypercalcemia	endocrine/metabolic
556	2.03989	0.000451917	Ulceration of the lower GI tract	digestive
512.1	1.74491	0.000457529	Wheezing	respiratory
585.2	2.01379	0.000475071	Renal failure NOS	genitourinary
257.1	1.78811	0.00049354	Testicular hypofunction	endocrine/metabolic
751.21	1.85514	0.000497198	Cystic kidney disease	congenital anomalies
252.1	1.70566	0.000509425	Hyperparathyroidism	endocrine/metabolic
724.2	2.02992	0.000516204	Disorders of coccyx	musculoskeletal
528.12	2.48604	0.00052313	Oral aphthae	digestive
257	1.7833	0.000523404	Testicular dysfunction	endocrine/metabolic
337	2.35639	0.000531476	Disorders of the autonomic nervous system	neurological
281.12	2.37571	0.000543335	Other vitamin B12 deficiency anemia	hematopoietic
562.2	1.62271	0.000559689	Diverticulitis	digestive
705	2.39325	0.000566742	Disorders of sweat glands	dermatologic
501	1.66279	0.000571253	Pneumonitis due to inhalation of food or vomitus	respiratory
593.1	1.59804	0.000590614	Gross hematuria	genitourinary
556.1	2.09376	0.000600052	Ulceration of intestine	digestive
426	1.24518	0.000655614	Cardiac conduction disorders	circulatory system
555.1	2.00915	0.000657329	Regional enteritis	digestive
522	2.51146	0.000671778	Diseases of pulp and periapical tissues	digestive
586.2	1.67689	0.000680785	Cyst of kidney, acquired	genitourinary
592.13	2.81036	0.000698129	Chronic interstitial cystitis	genitourinary
574	1.50359	0.000717133	Cholelithiasis and cholecystitis	digestive
389.5	2.50457	0.000717642	Disorders of acoustic nerve	sense organs
520	3.59662	0.000718294	Disorders of tooth development	digestive
601.3	2.50087	0.000730266	Orchitis and epididymitis	genitourinary
681.3	1.87958	0.000738269	Cellulitis and abscess of arm/hand	dermatologic
427	1.2273	0.000757757	Cardiac dysrhythmias	circulatory system
715.1	2.42786	0.000757983	Sacroiliitis NEC	musculoskeletal
714	1.61579	0.000761676	Rheumatoid arthritis and other inflammatory polyarthropathies	musculoskeletal
276.12	1.3556	0.000838715	Hyposmolality and/or hyponatremia	endocrine/metabolic
274.2	2.5257	0.000843398	Crystal arthropathies	endocrine/metabolic
427.6	1.33373	0.000860182	Premature beats	circulatory system
332	2.00387	0.000864158	Parkinson's disease	neurological
555.2	1.8712	0.000889722	Ulcerative colitis	digestive
199	1.38658	0.000924143	Neoplasm of uncertain behavior	neoplasms
577.3	1.83377	0.000933852	Cyst and pseudocyst of pancreas	digestive
514.1	2.19161	0.000935621	Abnormal results of function study of pulmonary system	respiratory
276.14	1.31563	0.000937346	Hypopotassemia	endocrine/metabolic
526.41	2.27325	0.000940581	Temporomandibular joint disorder, unspecified	digestive
244	1.26398	0.000947493	Hypothyroidism	endocrine/metabolic
595	1.69579	0.000983041	Hydronephrosis	genitourinary
555.21	2.40636	0.000988849	Ulcerative colitis (chronic)	digestive
136	1.55953	0.00103327	Other infectious and parasitic diseases	infectious diseases
522.5	2.49022	0.00110362	Periapical abscess	digestive
429	1.27552	0.00114172	Ill-defined descriptions and complications of heart disease	circulatory system
289.4	1.40174	0.00119087	Lymphadenitis	hematopoietic
601.12	2.2548	0.00119475	Chronic prostatitis	genitourinary
210	2.29	0.00119493	Benign neoplasm of lip, oral cavity, and pharynx	neoplasms
345	1.55705	0.00124038	Epilepsy, recurrent seizures, convulsions	neurological
603	2.16319	0.00139605	Other disorders of testis	genitourinary
289	1.76024	0.00154884	Other diseases of blood and blood-forming organs	hematopoietic
196	1.42591	0.00162879	Radiotherapy	neoplasms
451	1.78123	0.00173527	Phlebitis and thrombophlebitis	circulatory system
362.29	1.86796	0.00181963	Macular degeneration (senile) of retina NOS	sense organs
251.1	1.89893	0.00185331	Hypoglycemia	endocrine/metabolic
527.2	2.12054	0.00187254	Sialoadenitis	digestive
430	1.722	0.00189468	Intracranial hemorrhage	circulatory system
626.14	2.73875	0.00190768	Irregular menstrual bleeding	genitourinary
604	1.99721	0.00206602	Disorders of penis	genitourinary
622.2	2.63866	0.002178	Mucous polyp of cervix	genitourinary
574.1	1.50648	0.00218124	Cholelithiasis	digestive
401.22	1.27227	0.00240074	Hypertensive chronic kidney disease	circulatory system
740.3	2.18647	0.00250401	Osteoarthrosis involving more than one site, but not specified as generalized	musculoskeletal
535.8	1.89221	0.00253498	Other specified gastritis	digestive
752	2.64246	0.00254741	Nervous system congenital anomalies	congenital anomalies
246.7	1.70141	0.00259214	Abnormal results of function study of thyroid	endocrine/metabolic
723	2.03192	0.00317129	Other disorders of cervical region	musculoskeletal
574.11	2.16054	0.00317892	Cholelithiasis with acute cholecystitis	digestive
395.3	0.445791	0.00318411	Nonrheumatic tricuspid valve disorders	circulatory system
714.1	1.59022	0.00328181	Rheumatoid arthritis	musculoskeletal
597.8	2.44958	0.00334534	Urethral hypermobility/ISD	genitourinary
334	1.74209	0.00339288	Degenerative disease of the spinal cord	neurological
172.1	1.42801	0.00339758	Melanomas of skin, dx or hx	neoplasms
446	1.89466	0.00349591	Polyarteritis nodosa and allied conditions	circulatory system
711	2.25357	0.00353562	Arthropathy associated with infections	musculoskeletal
536.8	1.63114	0.00383546	Dyspepsia and other specified disorders of function of stomach	digestive
513.31	2.23969	0.00385916	Apnea	respiratory
426.23	1.73615	0.00398052	Second degree AV block	circulatory system
756	2.51792	0.00413113	Other congenital musculoskeletal anomalies	congenital anomalies
450	1.59853	0.00414655	Noninfectious disorders of lymphatic channels	circulatory system
496.3	1.78579	0.00421915	Bronchiectasis	respiratory
443	1.26389	0.00442211	Peripheral vascular disease	circulatory system
755	2.32928	0.00448725	Congenital anomalies of limbs	congenital anomalies
498	2.2108	0.00449414	Acute bronchospasm	respiratory
411.1	1.40274	0.00454744	Unstable angina (intermediate coronary syndrome)	circulatory system
427.8	1.34884	0.00456399	Sinoatrial node dysfunction (Bradycardia)	circulatory system
348	1.4762	0.0049159	Other conditions of brain	neurological
245	1.69941	0.00498416	Thyroiditis	endocrine/metabolic
586.4	1.58699	0.00511885	Stricture/obstruction of ureter	genitourinary
931	1.92263	0.00518204	Contact dermatitis and other eczema due to plants [except food]	dermatologic
345.12	1.79684	0.00555243	Partial epilepsy	neurological
420.3	1.65048	0.00561901	Endocarditis	circulatory system
275.1	2.05182	0.005765	Disorders of iron metabolism	hematopoietic
622	1.79816	0.00578901	Polyp of female genital organs	genitourinary
626.12	1.84958	0.0061395	Excessive or frequent menstruation	genitourinary
603.1	2.20382	0.00618662	Hydrocele	genitourinary
357	1.38408	0.00635985	Inflammatory and toxic neuropathy	neurological
278.11	1.27109	0.0063848	Morbid obesity	endocrine/metabolic
165	0.626269	0.00646139	Cancer within the respiratory system	neoplasms
751.1	2.78953	0.00649807	Congenital anomalies of genital organs	congenital anomalies
550.4	1.57782	0.00682632	Umbilical hernia	digestive
728	2.24084	0.00685665	Disorders of muscle, ligament, and fascia	musculoskeletal
733.6	2.23331	0.00692775	Costochondritis	musculoskeletal
433.2	1.36511	0.00732794	Occlusion of cerebral arteries	circulatory system
625.1	2.49102	0.00755911	Dyspareunia	genitourinary
411.9	1.73735	0.00778215	Other acute and subacute forms of ischemic heart disease	circulatory system
287.31	2.14325	0.00819473	Primary thrombocytopenia	hematopoietic
580	1.47771	0.00838331	Nephritis; nephrosis; renal sclerosis	genitourinary
287.3	1.22839	0.00847204	Thrombocytopenia	hematopoietic
285.21	1.48506	0.00910797	Anemia in chronic kidney disease	hematopoietic
696.42	2.04988	0.00912187	Psoriatic arthropathy	dermatologic
345.3	1.51913	0.00977197	Convulsions	neurological
578.9	1.42316	0.0102693	Hemorrhage of gastrointestinal tract	digestive
531	1.40794	0.0106735	Peptic ulcer (excl. esophageal)	digestive
255.2	1.8022	0.0109857	Adrenal hypofunction	endocrine/metabolic
588	1.53212	0.0115127	Disorders resulting from impaired renal function	genitourinary
352.1	1.9717	0.0115646	Trigeminal nerve disorders [CN5]	neurological
707.3	1.72995	0.0123172	Chronic ulcer of unspecified site	dermatologic
433.1	1.26363	0.0125673	Occlusion and stenosis of precerebral arteries	circulatory system
213	2.24719	0.0128537	Benign neoplasm of bone and articular cartilage	neoplasms
346.1	1.86482	0.0131007	Nonspecific abnormal findings on radiological and other examination of skull and head	neurological
703.1	2.0296	0.0133372	Ingrowing nail	dermatologic
441	1.83841	0.013601	Vascular insufficiency of intestine	circulatory system
573	1.39495	0.0136477	Other disorders of liver	digestive
792.1	1.75377	0.0140003	Papanicolaou smear of cervix or vagina with atypical squamous cells	genitourinary
433.21	1.3358	0.014015	Cerebral artery occlusion, with cerebral infarction	circulatory system
556.11	2.03166	0.0144767	Angiodysplasia of intestine (without mention of hemorrhage)	digestive
480.1	1.39608	0.0146249	Bacterial pneumonia	respiratory
275.53	1.36256	0.0146966	Disorders of phosphorus metabolism	endocrine/metabolic
579	1.41285	0.014861	Other symptoms involving abdomen and pelvis	digestive
290.1	1.81243	0.0155992	Dementias	mental disorders
575	1.43547	0.0157787	Other biliary tract disease	digestive
701.5	2.37186	0.0159181	Abnormal granulation tissue	dermatologic
394.2	1.36518	0.0163557	Mitral valve disease	circulatory system
575.9	2.26086	0.0164042	Nonspecific abnormal findings on radiological and other examination of biliary tract	digestive
288.1	1.32774	0.0165909	Decreased white blood cell count	hematopoietic
281.1	1.72614	0.0170305	Megaloblastic anemia	hematopoietic
261.41	2.44242	0.017128	Rickets or osteomalacia	endocrine/metabolic
480.5	2.24583	0.017203	Bronchopneumonia and lung abscess	respiratory
525.1	2.16524	0.0173689	Loss of teeth or edentulism	digestive
355.1	1.71064	0.0175914	Chronic pain syndrome	neurological
747.2	1.92297	0.0178051	Congenital anomalies of peripheral vascular system	congenital anomalies
255.21	1.74894	0.0182753	Glucocorticoid deficiency	endocrine/metabolic
214.1	1.75308	0.0183192	Lipoma of skin and subcutaneous tissue	neoplasms
306.9	2.06311	0.0184842	Tension headache	mental disorders
743.2	1.71027	0.0190223	Pathologic fracture	musculoskeletal
516	1.49984	0.0191536	Abnormal sputum	respiratory
165.1	0.668699	0.0193819	Cancer of bronchus; lung	neoplasms
580.3	1.53852	0.0196135	Nephritis and nephropathy without mention of glomerulonephritis	genitourinary
430.3	1.84165	0.0197435	Subdural hemorrhage	circulatory system
292.2	1.69045	0.0202823	Mild cognitive impairment	mental disorders
624	1.9871	0.0207631	Symptoms involving female genital tract	genitourinary
588.2	1.53259	0.0211833	Secondary hyperparathyroidism (of renal origin)	genitourinary
531.3	1.81371	0.0216576	Duodenal ulcer	digestive
597.1	1.69375	0.021995	Urethral stricture (not specified as infectious)	genitourinary
520.2	2.9391	0.022204	Disturbances in tooth eruption	digestive
615	1.83266	0.0230634	Endometriosis	genitourinary
172.11	1.38332	0.023231	Melanomas of skin	neoplasms
253	1.54557	0.0240815	Disorders of the pituitary gland and its hypothalamic control	endocrine/metabolic
349	1.61619	0.0243886	Other and unspecified disorders of the nervous system	neurological
272.9	1.90143	0.0246952	Unspecified disorder of lipoid metabolism	endocrine/metabolic
738	1.40031	0.024909	Other acquired musculoskeletal deformity	musculoskeletal
227.1	1.78779	0.0251706	Benign neoplasm of adrenal gland	neoplasms
578.1	1.98155	0.0257168	Hematemesis	digestive
575.7	1.88276	0.0266094	Other disorders of gallbladder	digestive
275.3	1.24556	0.0267356	Disorders of magnesium metabolism	endocrine/metabolic
519.9	1.40247	0.0270148	Symptoms involving respiratory system and other chest symptoms	respiratory
585.3	1.17278	0.0275968	Chronic renal failure [CKD]	genitourinary
710.19	1.62929	0.028156	Unspecified osteomyelitis	musculoskeletal
530.2	1.44831	0.0296001	Esophageal bleeding (varices/hemorrhage)	digestive
602.3	1.87868	0.0297371	Dysplasia of prostate	genitourinary
599.1	1.72827	0.0303321	Urinary obstruction	genitourinary
359.2	1.67126	0.0305039	Myopathy	neurological
359	1.64608	0.031338	Muscular dystrophies and other myopathies	neurological
286	1.23817	0.0318633	Coagulation defects	hematopoietic
480.2	1.79766	0.0328861	Viral pneumonia	respiratory
574.12	1.70502	0.033043	Cholelithiasis with other cholecystitis	digestive
279	1.29131	0.0331701	Disorders involving the immune mechanism	endocrine/metabolic
751.22	2.12049	0.0338422	Other specified congenital anomalies of kidney	congenital anomalies
270	1.39487	0.0348431	Disorders of protein plasma/amino-acid transport and metabolism	endocrine/metabolic
447	1.2311	0.0350528	Other disorders of arteries and arterioles	circulatory system
170.2	0.344477	0.0354808	Cancer of connective tissue	neoplasms
427.2	0.865138	0.0355712	Atrial fibrillation and flutter	circulatory system
270.3	1.42573	0.0359181	Disorders of plasma protein metabolism	endocrine/metabolic
521	1.55858	0.0365365	Diseases of hard tissues of teeth	digestive
446.9	1.90238	0.0366273	Arteritis NOS	circulatory system
180.3	1.94304	0.0380513	Cervical intraepithelial neoplasia [CIN] [Cervical dysplasia]	neoplasms
227	1.49447	0.0382097	Benign neoplasm of other endocrine glands and related structures	neoplasms
384.4	2.01739	0.0385757	Perforation of tympanic membrane	sense organs
686.2	1.94007	0.0389396	Impetigo	dermatologic
618.1	1.54195	0.0390167	Prolapse of vaginal walls	genitourinary
568.1	0.556448	0.0391432	Peritoneal adhesions (postoperative) (postinfection)	digestive
452	1.20685	0.0414538	Other venous embolism and thrombosis	circulatory system
198.4	0.582536	0.0417657	Secondary malignant neoplasm of liver	neoplasms
195.1	1.27692	0.0423428	Malignant neoplasm, other	neoplasms
198	0.80522	0.0425287	Secondary malignant neoplasm	neoplasms
509.1	1.2423	0.0433747	Respiratory failure	respiratory
529.1	1.81931	0.0441416	Glossitis	digestive
711.1	1.97524	0.0445443	Pyogenic arthritis	musculoskeletal
218.1	1.45672	0.045613	Uterine leiomyoma	neoplasms
594.2	1.8136	0.047062	Calculus of lower urinary tract	genitourinary
270.32	1.57245	0.0479998	Paraproteinemia	endocrine/metabolic
200	1.4283	0.0480287	Myeloproliferative disease	neoplasms
255.1	1.78349	0.0484093	Adrenal hyperfunction	endocrine/metabolic
592.12	1.69952	0.0486423	Chronic cystitis	genitourinary
201	0.138716	0.0490763	Hodgkin's disease	neoplasms
287.1	1.83224	0.0502356	Spontaneous ecchymoses	hematopoietic
531.4	1.4649	0.0503461	Peptic ulcer, site unspecified	digestive
281	1.45339	0.0509209	Other deficiency anemia	hematopoietic
289.8	1.99441	0.0510856	Polycythemia, secondary	hematopoietic
426.92	0.789088	0.0525991	Cardiac defibrillator in situ	circulatory system
394	1.17879	0.0527789	Rheumatic disease of the heart valves	circulatory system
218	1.43939	0.0528666	Benign neoplasm of uterus	neoplasms
516.1	1.43698	0.0535007	Hemoptysis	respiratory
596.1	1.47407	0.0536112	Bladder neck obstruction	genitourinary
574.2	1.54614	0.0543184	Calculus of bile duct	digestive
530.3	1.47334	0.0543649	Stricture and stenosis of esophagus	digestive
353	1.68859	0.0544615	Nerve root and plexus disorders	neurological
440.9	1.34564	0.0577317	Atherosclerosis of aorta	circulatory system
574.3	1.53462	0.0580171	Cholecystitis without cholelithiasis	digestive
427.61	1.30736	0.0590463	Supraventricular premature beats	circulatory system
733.8	1.70642	0.0597558	Malunion and nonunion of fracture	musculoskeletal
743.4	1.81621	0.0613964	Stress fracture	musculoskeletal
577.1	1.61529	0.0615975	Acute pancreatitis	digestive
215	1.54067	0.0617456	Other benign neoplasm of connective and other soft tissue	neoplasms
571.51	1.32442	0.0624275	Cirrhosis of liver without mention of alcohol	digestive
509	1.18684	0.0640464	Respiratory failure, insufficiency, arrest	respiratory
613.1	1.93724	0.0640853	Inflammatory disease of breast	genitourinary
285.2	1.22865	0.0644251	Anemia of chronic disease	hematopoietic
195	1.20264	0.0651421	Cancer, suspected or other	neoplasms
557.1	1.79658	0.065545	Celiac disease	digestive
459.7	1.37284	0.0668099	Blood vessel replaced	circulatory system
244.1	1.31459	0.0703668	Secondary hypothyroidism	endocrine/metabolic
535.1	1.77693	0.0732271	Acute gastritis	digestive
411	1.1252	0.0742585	Ischemic Heart Disease	circulatory system
697	1.51993	0.0763255	Sarcoidosis	dermatologic
427.11	1.21008	0.0780387	Paroxysmal supraventricular tachycardia	circulatory system
519.2	1.46003	0.0814612	Respiratory complications	respiratory
286.4	1.42743	0.081652	Acquired coagulation factor deficiency	hematopoietic
738.4	1.35677	0.0825475	Acquired spondylolisthesis	musculoskeletal
523.3	1.8519	0.0827423	Periodontitis (acute or chronic)	digestive
710.11	1.70105	0.0828181	Acute osteomyelitis	musculoskeletal
427.21	0.887452	0.0839587	Atrial fibrillation	circulatory system
158	1.36701	0.0867685	Neoplasm of unspecified nature of digestive system	neoplasms
350.6	1.35925	0.0871245	Disturbances of sensation of smell and taste	neurological
260.6	1.33496	0.0893705	Anorexia	endocrine/metabolic
506	0.666375	0.0950835	Empyema and pneumothorax	respiratory
275.51	1.30101	0.0965351	Hypocalcemia	endocrine/metabolic
327.71	1.34673	0.0972193	Restless legs syndrome	neurological
521.1	1.44901	0.0998754	Dental caries	digestive
358	1.85319	0.100208	Myoneural disorders	neurological
529.6	1.74179	0.100535	Glossodynia	digestive
452.2	1.20836	0.100812	Deep vein thrombosis [DVT]	circulatory system
710.12	1.64713	0.102398	Chronic osteomyelitis	musculoskeletal
197	1.14116	0.102811	Chemotherapy	neoplasms
429.1	1.28387	0.103528	Heart transplant/surgery	circulatory system
614.3	1.92645	0.103957	Pelvic inflammatory disease (PID)	genitourinary
253.2	1.82593	0.10493	Pituitary hypofunction	endocrine/metabolic
256	1.72644	0.107353	Ovarian dysfunction	endocrine/metabolic
609	1.62509	0.109665	Male infertility and abnormal spermatozoa	genitourinary
401.3	1.27969	0.111	Other hypertensive complications	circulatory system
750.2	1.69967	0.111997	Lower gastrointestinal congenital anomalies	congenital anomalies
592.2	1.70147	0.113991	Urethritis and urethral syndrome	genitourinary
618.2	1.53213	0.114697	Uterine/Uterovaginal prolapse	genitourinary
285.1	1.1504	0.124205	Acute posthemorrhagic anemia	hematopoietic
260.2	1.22295	0.124466	severe protein-calorie malnutrition	endocrine/metabolic
440	1.17462	0.127186	Atherosclerosis	circulatory system
540	1.62033	0.1276	Appendiceal conditions	digestive
447.1	1.5648	0.129072	Stricture of artery	circulatory system
317.1	1.42929	0.130379	Alcoholism	mental disorders
117.4	0.341543	0.133213	Aspergillosis	infectious diseases
348.8	1.32474	0.133667	Encephalopathy, not elsewhere classified	neurological
471	1.42207	0.134423	Nasal polyps	respiratory
317	1.42383	0.134506	Alcohol-related disorders	mental disorders
442.11	1.22891	0.134749	Abdominal aortic aneurysm	circulatory system
117	1.41806	0.136847	Mycoses	infectious diseases
345.11	1.78434	0.141746	Generalized convulsive epilepsy	neurological
627.5	1.67986	0.142731	Premature menopause and other ovarian failure	genitourinary
707.1	1.31226	0.143744	Decubitus ulcer	dermatologic
189.4	1.43102	0.14453	Malignant neoplasm of other urinary organs	neoplasms
613.9	1.59816	0.145001	Breast disorder NOS	genitourinary
585.32	1.24418	0.145549	End stage renal disease	genitourinary
420.2	0.790787	0.151083	Pericarditis	circulatory system
496.21	1.30071	0.151862	Obstructive chronic bronchitis	respiratory
735.23	1.65535	0.155144	Hallux rigidus	musculoskeletal
180	1.47432	0.155435	Cervical cancer and dysplasia	neoplasms
170	0.656715	0.156398	Cancer of bone and connective tissue	neoplasms
260	1.1433	0.157681	Protein-calorie malnutrition	endocrine/metabolic
411.4	1.09899	0.159672	Coronary atherosclerosis	circulatory system
507	1.16053	0.159804	Pleurisy; pleural effusion	respiratory
635	0.243584	0.161535	Hemorrhage during pregnancy; childbirth and postpartum	pregnancy complications
395.4	0.371537	0.16638	Nonrheumatic pulmonary valve disorders	circulatory system
701.3	1.63595	0.167409	Circumscribed scleroderma	dermatologic
646	0.490343	0.167574	Other complications of pregnancy NEC	pregnancy complications
289.9	1.62407	0.169675	Abnormality of red blood cells	hematopoietic
342	1.42879	0.176016	Hemiplegia	neurological
411.8	0.861817	0.182491	Other chronic ischemic heart disease, unspecified	circulatory system
253.7	1.47791	0.182765	Other disorders of neurohypophysis	endocrine/metabolic
227.3	1.59083	0.183087	Benign neoplasm of pituitary gland and craniopharyngeal duct (pouch)	neoplasms
473.3	1.3659	0.186271	Paralysis/spasm of vocal cords or larynx	respiratory
717	1.37436	0.187964	Polymyalgia Rheumatica	musculoskeletal
426.91	1.14123	0.19233	Cardiac pacemaker in situ	circulatory system
710.1	1.31105	0.20013	Osteomyelitis	musculoskeletal
288.11	1.20914	0.20095	Neutropenia	hematopoietic
747	1.15298	0.202711	Cardiac and circulatory congenital anomalies	congenital anomalies
245.2	1.37092	0.203189	Chronic thyroiditis	endocrine/metabolic
430.1	1.60917	0.203284	Subarachnoid hemorrhage	circulatory system
306.1	0.402018	0.205177	Mental disorders durring/after pregnancy	mental disorders
348.2	1.32587	0.207357	Cerebral edema and compression of brain	neurological
496.2	1.20819	0.207872	Chronic bronchitis	respiratory
480.11	1.40896	0.208492	Pneumococcal pneumonia	respiratory
722.7	1.55435	0.208807	Intervertebral disc disorder with myelopathy	musculoskeletal
277.4	1.32307	0.210982	Disorders of bilirubin excretion	endocrine/metabolic
153.3	0.689838	0.211639	Malignant neoplasm of rectum, rectosigmoid junction, and anus	neoplasms
395.2	0.904575	0.212888	Nonrheumatic aortic valve disorders	circulatory system
209	0.566404	0.213249	Neuroendocrine tumors	neoplasms
276.41	1.1495	0.216802	Acidosis	endocrine/metabolic
649.1	0.413944	0.218719	Diabetes or abnormal glucose tolerance complicating pregnancy	pregnancy complications
480.3	0.414511	0.219345	Pneumonia due to fungus (mycoses)	respiratory
153.2	0.793899	0.219525	Colon cancer	neoplasms
276.42	1.27611	0.221841	Alkalosis	endocrine/metabolic
573.2	1.35086	0.224398	Liver replaced by transplant	digestive
427.42	1.26279	0.227105	Cardiac arrest	circulatory system
611.11	1.53614	0.228376	Mammographic microcalcification	genitourinary
317.11	1.3861	0.229731	Alcoholic liver damage	mental disorders
531.2	1.29575	0.229843	Gastric ulcer	digestive
204.12	1.37438	0.230522	Lymphoid leukemia, chronic	neoplasms
704.2	1.67129	0.232339	Hirsutism	dermatologic
496	1.10239	0.233742	Chronic airway obstruction	respiratory
430.2	1.39629	0.236553	Intracerebral hemorrhage	circulatory system
202.22	1.41107	0.238113	Reticulosarcoma	neoplasms
189.12	1.48712	0.238745	Malignant neoplasm of renal pelvis	neoplasms
528.11	1.45049	0.240666	Stomatitis and mucositis (ulcerative)	digestive
270.38	1.34837	0.241667	Other specified disorders of plasma protein metabolism	endocrine/metabolic
496.1	1.17416	0.241945	Emphysema	respiratory
442.8	1.38991	0.243449	Aneurysm of other specified artery	circulatory system
508	1.14294	0.244694	Pulmonary collapse; interstitial and compensatory emphysema	respiratory
149.1	0.61505	0.24481	Cancer of oropharynx	neoplasms
155.1	0.655789	0.244897	Malignant neoplasm of liver, primary	neoplasms
429.2	1.1464	0.244995	Abnormal function study of cardiovascular system	circulatory system
289.5	0.505556	0.24528	Diseases of spleen	hematopoietic
198.5	0.697599	0.246364	Secondary malignancy of brain/spine	neoplasms
749	1.64143	0.246519	Congenital anomalies of face and neck	congenital anomalies
634.1	0.31158	0.247582	Missed abortion/Hydatidiform mole	pregnancy complications
577.2	1.49774	0.248342	Chronic pancreatitis	digestive
282.8	1.58146	0.250661	Other hemoglobinopathies	hematopoietic
613.8	1.42001	0.250667	Other specified disorders of breast	genitourinary
710	1.27055	0.256777	Osteomyelitis, periostitis, and other infections involving bone	musculoskeletal
276.4	1.12513	0.257013	Acid-base balance disorder	endocrine/metabolic
550.5	1.19322	0.258358	Ventral hernia	digestive
758	1.68255	0.262617	Chromosomal anomalies and genetic disorders	congenital anomalies
260.1	1.3207	0.262804	Cachexia	endocrine/metabolic
212	0.626111	0.263409	Benign neoplasm of respiratory and intrathoracic organs	neoplasms
540.1	1.50962	0.264722	Appendicitis	digestive
353.1	1.50835	0.26545	Nerve plexus lesions	neurological
286.9	1.19522	0.265896	Abnormal coagulation profile	hematopoietic
425	0.908201	0.267348	Cardiomyopathy	circulatory system
153	0.827956	0.267669	Colorectal cancer	neoplasms
597.2	1.32762	0.26833	Urinary complications NEC	genitourinary
327.31	1.39899	0.269244	Central/nonobstroctive sleep apnea	neurological
245.21	1.32135	0.273852	Chronic lymphocytic thyroiditis	endocrine/metabolic
286.8	1.29236	0.27395	Hypercoagulable state	hematopoietic
253.1	1.66139	0.275111	Pituitary hyperfunction	endocrine/metabolic
695.42	1.37183	0.278481	Systemic lupus erythematosus	dermatologic
721.2	0.756225	0.279989	Spondylosis with myelopathy	musculoskeletal
559	0.691577	0.280225	Ileostomy status	digestive
157	0.690801	0.282127	Pancreatic cancer	neoplasms
344	1.45678	0.282488	Other paralytic syndromes	neurological
415.21	1.20945	0.282837	Primary pulmonary hypertension	circulatory system
619.2	1.45459	0.284939	Disorders of uterus, NEC	genitourinary
155	0.706851	0.286551	Cancer of liver and intrahepatic bile duct	neoplasms
427.41	1.29284	0.287092	Ventricular fibrillation and flutter	circulatory system
276.6	1.11458	0.290792	Fluid overload	endocrine/metabolic
626.8	0.642179	0.29234	Infertility, female	genitourinary
671	1.62909	0.293587	Venous/cerebrovascular complications embolism in pregnancy and the puerperium	pregnancy complications
290.11	1.36757	0.294381	Alzheimer's disease	mental disorders
622.1	1.3307	0.296511	Polyp of corpus uteri	genitourinary
495.1	1.28305	0.305549	Chronic obstructive asthma	respiratory
427.4	1.19249	0.305619	Cardiac arrest and ventricular fibrillation	circulatory system
324	0.594081	0.307985	Other CNS infection and poliomyelitis	neurological
635.2	0.358282	0.309567	Antepartum hemorrhage, abruptio placentae, and placenta previa	pregnancy complications
474.2	0.597319	0.310473	Chronic tonsillitis and adenoiditis	respiratory
256.4	1.50222	0.311025	Polycystic ovaries	endocrine/metabolic
530.12	1.45635	0.313369	Ulcer of esophagus	digestive
433.11	1.28566	0.314738	Occlusion of cerebral arteries, with cerebral infarction	circulatory system
531.1	1.3568	0.316558	Hemorrhage from gastrointestinal ulcer	digestive
654.1	0.365595	0.319372	Abnormality of organs and soft tissues of pelvis complicating pregnancy, childbirth, or the puerperium	pregnancy complications
426.21	1.1579	0.319393	First degree AV block	circulatory system
626.2	1.52532	0.32144	Dysmenorrhea	genitourinary
580.32	0.71423	0.324759	Nephritis and nephropathy with pathological lesion	genitourinary
320	1.52227	0.326101	Meningitis	neurological
425.1	0.916075	0.328973	Primary/intrinsic cardiomyopathies	circulatory system
573.4	1.25411	0.334641	Acute and subacute necrosis of liver	digestive
443.9	1.09152	0.336525	Peripheral vascular disease, unspecified	circulatory system
656	0.380494	0.338375	Other perinatal conditions of fetus or newborn	pregnancy complications
509.8	1.13097	0.338865	Dependence on respirator [Ventilator] or supplemental oxygen	respiratory
288.3	1.39679	0.33906	Eosinophilia	hematopoietic
695.4	1.30402	0.344305	Lupus (localized and systemic)	dermatologic
286.7	1.16724	0.344314	Other and unspecified coagulation defects	hematopoietic
258	1.63865	0.345858	Iatrogenic endocrine disorders	endocrine/metabolic
626.11	0.692203	0.346151	Absent or infrequent menstruation	genitourinary
225	1.23594	0.34691	Benign neoplasm of brain and other parts of nervous system	neoplasms
681.6	1.36339	0.350676	Cellulitis and abscess of foot, toe	dermatologic
627.22	1.34316	0.35663	Need for Hormone replacement therapy (postmenopausal)	genitourinary
282	1.37844	0.35828	Hereditary hemolytic anemias	hematopoietic
426.2	1.09714	0.363339	Atrioventricular [AV] block	circulatory system
459.1	1.24235	0.369056	Hemorrhage NOS	circulatory system
649	0.75803	0.369262	Other conditions or status of the mother complicating pregnancy, childbirth, or the puerperium	pregnancy complications
444	1.17208	0.374393	Arterial embolism and thrombosis	circulatory system
750	1.26665	0.382173	Digestive congenital anomalies	congenital anomalies
286.81	1.2383	0.38573	Primary hypercoagulable state	hematopoietic
331.1	1.29509	0.39334	Hydrocephalus	neurological
440.21	1.28412	0.393558	Atherosclerosis of native arteries of the extremities with ulceration or gangrene	circulatory system
589	1.34586	0.395991	Abnormal results of function study of kidney	genitourinary
225.1	1.21968	0.39984	Benign neoplasm of brain, cranial nerves, meninges	neoplasms
193	0.86009	0.407593	Thyroid cancer	neoplasms
189.11	1.15084	0.409082	Malignant neoplasm of kidney, except pelvis	neoplasms
530.5	0.774066	0.41178	Disorders of esophageal motility	digestive
750.1	0.657305	0.413053	Upper gastrointestinal congenital anomalies	congenital anomalies
204.1	1.23121	0.415112	Lymphoid leukemia	neoplasms
587	1.15966	0.423958	Kidney replaced by transpant	genitourinary
428.4	1.07511	0.427059	Heart failure with preserved EF [Diastolic heart failure]	circulatory system
252.2	1.36802	0.427911	Hypoparathyroidism	endocrine/metabolic
427.12	0.923331	0.428221	Paroxysmal ventricular tachycardia	circulatory system
619.1	1.3394	0.430918	Noninflammatory disorders of ovary, fallopian tube, and broad ligament	genitourinary
425.2	0.890023	0.43477	Secondary/extrinsic cardiomyopathies	circulatory system
568	0.855757	0.436832	Other disorders of peritoneum	digestive
284	1.14025	0.437028	Aplastic anemia	hematopoietic
747.1	1.09764	0.438839	Cardiac congenital anomalies	congenital anomalies
654	0.675011	0.442455	Other and unspecified complications of birth; puerperium affecting management of mother	pregnancy complications
331	1.23964	0.443581	Other cerebral degenerations	neurological
569.2	1.19083	0.444624	Gastrointestinal complications	digestive
573.5	1.18977	0.446386	Jaundice (not of newborn)	digestive
425.11	0.771128	0.450207	Hypertrophic obstructive cardiomyopathy	circulatory system
150	1.28406	0.452169	Cancer of esophagus	neoplasms
575.8	1.20018	0.460021	Other disorders of biliary tract	digestive
444.1	1.17606	0.460239	Arterial embolism and thrombosis of lower extremity artery	circulatory system
395.1	1.06066	0.461611	Nonrheumatic mitral valve disorders	circulatory system
202.21	0.750845	0.462295	Nodular lymphoma	neoplasms
427.22	0.937048	0.471979	Atrial flutter	circulatory system
426.8	1.1732	0.47494	Other cardiac conduction disorders	circulatory system
747.12	1.12897	0.477057	Valvular heart disease/ heart chambers	congenital anomalies
395.6	0.930771	0.478095	Heart valve replaced	circulatory system
510.2	0.817789	0.482356	Lung transplant	respiratory
634	0.699972	0.48625	Miscarriage; stillbirth	pregnancy complications
191.11	1.23189	0.505591	Cancer of brain	neoplasms
415	0.944568	0.511912	Pulmonary heart disease	circulatory system
440.1	0.797325	0.512261	Atherosclerosis of renal artery	circulatory system
204	1.12484	0.515739	Leukemia	neoplasms
612.2	1.20447	0.520498	Hypertrophy of breast (Gynecomastia)	genitourinary
644	1.34779	0.522347	Anemia during pregnancy	pregnancy complications
262	1.23482	0.523627	Mineral deficiency NEC	endocrine/metabolic
180.1	0.720819	0.52517	Cervical cancer	neoplasms
655	0.810814	0.532514	Known or suspected fetal abnormality affecting management of mother	pregnancy complications
195.3	0.851048	0.534186	Malignant neoplasm of head, face, and neck	neoplasms
580.2	1.20374	0.537348	Nephrotic syndrome without mention of glomerulonephritis	genitourinary
733.4	1.20299	0.539779	Aseptic necrosis of bone	musculoskeletal
187.2	0.697547	0.540994	Malignant neoplasm of testis	neoplasms
681.7	1.11217	0.549569	Cellulitis and abscess of trunk	dermatologic
647	0.549112	0.55394	Infectious and parasitic complications affecting pregnancy	pregnancy complications
198.2	0.886586	0.556361	Secondary malignancy of respiratory organs	neoplasms
276.11	1.09534	0.561145	Hyperosmolality and/or hypernatremia	endocrine/metabolic
289.3	1.2366	0.564216	Personal history of diseases of blood and blood-forming organs	hematopoietic
653	0.743537	0.565776	Problems associated with amniotic cavity and membranes	pregnancy complications
270.33	0.785588	0.567776	Amyloidosis	endocrine/metabolic
189.1	1.09693	0.568377	Cancer of kidney and renal pelvis	neoplasms
503	1.16695	0.568433	Pulmonary congestion and hypostasis	respiratory
442	1.05542	0.572852	Other aneurysm	circulatory system
286.1	1.24254	0.581516	Congenital coagulation defects	hematopoietic
500	1.13815	0.581953	Lung disease due to external agents	respiratory
426.32	1.07435	0.582069	Left bundle branch block	circulatory system
415.2	0.948043	0.582151	Chronic pulmonary heart disease	circulatory system
619.3	0.72277	0.582326	Noninflammatory disorders of cervix	genitourinary
560.3	0.778413	0.586548	Peritoneal or intestinal adhesions	digestive
722.8	0.757449	0.589036	Postlaminectomy syndrome	musculoskeletal
442.1	1.0577	0.589787	Aortic aneurysm	circulatory system
315	1.18287	0.594171	Develomental delays and disorders	mental disorders
980	1.12753	0.598434	Encounter for long-term (current) use of antibiotics	infectious diseases
226	0.804362	0.605303	Benign neoplasm of thyroid glands	neoplasms
747.13	0.806551	0.607266	Congenital anomalies of great vessels	congenital anomalies
149.4	0.817841	0.607779	Cancer of larynx	neoplasms
585.34	1.08133	0.617254	Chronic Kidney Disease, Stage IV	genitourinary
426.22	0.823869	0.621537	Mobitz II AV block	circulatory system
440.22	1.09229	0.623265	Atherosclerosis of native arteries of the extremities with intermittent claudication	circulatory system
642	0.778281	0.625502	Hypertension complicating pregnancy, childbirth, and the puerperium	pregnancy complications
519.1	1.22633	0.632465	Tracheostomy complications	respiratory
636.3	1.24906	0.633166	Hemorrhage in early pregnancy	pregnancy complications
335	0.842324	0.63699	Multiple sclerosis	neurological
198.1	0.934439	0.637257	Secondary malignancy of lymph nodes	neoplasms
159	0.888225	0.638681	Malignant neoplasm of other and ill-defined sites within the digestive organs and peritoneum	neoplasms
149.5	0.879165	0.642581	Hx of malignant neoplasm of oral cavity and pharynx	neoplasms
411.41	0.834997	0.644271	Aneurysm and dissection of heart	circulatory system
284.1	1.08459	0.647578	Pancytopenia	hematopoietic
579.2	1.15789	0.654726	Splenomegaly	digestive
585.31	1.07768	0.661005	Renal dialysis	genitourinary
285.22	0.903185	0.661145	Anemia in neoplastic disease	hematopoietic
504	1.08264	0.661351	Other alveolar and parietoalveolar pneumonopathy	respiratory
580.12	0.799431	0.662235	Non-proliferative glomerulonephritis	genitourinary
480.12	0.84952	0.675461	Pseudomonal pneumonia	respiratory
189	1.05038	0.677056	Cancer of urinary organs (incl. kidney and bladder)	neoplasms
557	0.82644	0.677741	Intestinal malabsorption (non-celiac)	digestive
189.2	1.0632	0.685426	Cancer of bladder	neoplasms
429.9	0.948551	0.6879	Cardiac complications, not elsewhere classified	circulatory system
411.2	0.964312	0.688482	Myocardial infarction	circulatory system
149	0.921942	0.697848	Cancer of larynx, pharynx, nasal cavities	neoplasms
513.8	0.891446	0.700884	Disorders of diaphragm	respiratory
191	0.896098	0.701461	Manlignant and unknown neoplasms of brain and nervous system	neoplasms
540.11	1.19311	0.702531	Acute appendicitis	digestive
145	0.914229	0.707884	Cancer of mouth	neoplasms
747.11	1.07042	0.708872	Cardiac shunt/ heart septal defect	congenital anomalies
174	1.04672	0.711021	Breast cancer	neoplasms
174.11	1.04665	0.714212	Malignant neoplasm of female breast	neoplasms
316.1	1.11573	0.715546	Polyneuropathy due to drugs	mental disorders
643	0.692866	0.718683	Excessive vomiting in pregnancy	pregnancy complications
260.3	1.07383	0.720241	Adult failure to thrive	endocrine/metabolic
447.7	1.06481	0.721305	Aortic ectasia	circulatory system
442.4	0.848583	0.722218	Arterial dissection	circulatory system
420.21	0.871517	0.724709	Acute pericarditis	circulatory system
537.1	1.14977	0.724866	Lesions of stomach and duodenum	digestive
560.1	0.943533	0.726521	Paralytic ileus	digestive
502	1.06246	0.727426	Postinflammatory pulmonary fibrosis	respiratory
278.3	0.886702	0.727884	Localized adiposity	endocrine/metabolic
174.1	1.04373	0.729764	Breast cancer [female]	neoplasms
573.1	0.853909	0.730834	Chronic passive congestion of liver	digestive
175	0.938679	0.73265	Acquired absence of breast	neoplasms
394.7	0.954682	0.733141	Disease of tricuspid valve	circulatory system
420	1.04145	0.742479	Carditis	circulatory system
695.41	1.16374	0.744333	Cutaneous lupus erythematosus	dermatologic
184.11	0.899345	0.748661	Malignant neoplasm of ovary	neoplasms
204.2	1.12345	0.751493	Myeloid leukemia	neoplasms
279.11	0.908287	0.757569	Deficiency of humoral immunity	endocrine/metabolic
654.2	0.800534	0.757836	Rhesus isoimmunization in pregnancy	pregnancy complications
281.9	1.11181	0.760618	Deficiency anemias	hematopoietic
428	0.979549	0.767702	Congestive heart failure; nonhypertensive	circulatory system
458.2	1.04799	0.76965	Iatrogenic hypotension	circulatory system
425.12	0.89936	0.771521	Other hypertrophic cardiomyopathy	circulatory system
426.31	0.961081	0.775797	Right bundle branch block	circulatory system
316	1.08628	0.782561	Substance addiction and disorders	mental disorders
283	1.13644	0.782849	Acquired hemolytic anemias	hematopoietic
509.3	0.939139	0.782929	Pulmonary insufficiency or respiratory failure following trauma and surgery	respiratory
567	1.05683	0.783534	Peritonitis and retroperitoneal infections	digestive
669	1.17604	0.785369	Complications of labor and delivery NEC	pregnancy complications
426.9	0.977142	0.789337	Cardiac pacemaker/device in situ	circulatory system
426.4	1.14548	0.791421	Anomalous atrioventricular excitation	circulatory system
204.4	1.08628	0.792933	Multiple myeloma	neoplasms
227.2	0.886211	0.794682	Benign neoplasm of parathyroid gland	neoplasms
426.3	1.02489	0.802424	Bundle branch block	circulatory system
151	0.907757	0.805045	Cancer of stomach	neoplasms
610.4	1.11921	0.808998	Benign neoplasm of breast	genitourinary
182	0.936698	0.810566	Malignant neoplasm of uterus	neoplasms
609.1	1.11655	0.812164	Infertility, male	genitourinary
145.2	0.935397	0.816991	Cancer of tongue	neoplasms
433.5	1.05814	0.823818	Cerebral aneurysm	circulatory system
860	0.917005	0.82382	Bone marrow or stem cell transplant	neoplasms
536.7	1.08891	0.828295	Complications of gastrostomy, colostomy and enterostomy	digestive
612	1.05718	0.836047	Breast conditions, congenital or relating to hormones	genitourinary
286.3	1.15692	0.840607	Coagulation defects complicating pregnancy or postpartum	hematopoietic
287.32	0.959522	0.845997	Secondary thrombocytopenia	hematopoietic
189.21	1.03028	0.849416	Malignant neoplasm of bladder	neoplasms
415.11	0.969029	0.85	Pulmonary embolism and infarction, acute	circulatory system
727.5	1.06283	0.854011	Rupture of synovium	musculoskeletal
170.1	1.06443	0.856818	Bone cancer	neoplasms
636	1.07172	0.861145	Early or threatened labor; hemorrhage in early pregnancy	pregnancy complications
191.1	1.05596	0.861457	Cancer of brain and nervous system	neoplasms
202	0.972717	0.864753	Cancer of other lymphoid, histiocytic tissue	neoplasms
348.9	0.955691	0.865506	Other conditions of brain, NOS	neurological
759	0.941078	0.867278	Other and unspecified congenital anomalies	congenital anomalies
571.8	1.03206	0.868959	Liver abscess and sequelae of chronic liver disease	digestive
599.6	1.06706	0.868974	Oliguria and anuria	genitourinary
572	1.02697	0.869787	Ascites (non malignant)	digestive
575.1	1.05975	0.874505	Cholangitis	digestive
187	1.05363	0.879651	Cancer of other male genital organs	neoplasms
428.1	1.01045	0.889345	Congestive heart failure (CHF) NOS	circulatory system
442.3	0.955664	0.890665	Aneurysm of artery of lower extremity	circulatory system
573.3	1.04377	0.891019	Hepatomegaly	digestive
571.81	1.03113	0.897969	Portal hypertension	digestive
426.24	1.01834	0.898205	Atrioventricular block, complete	circulatory system
428.3	1.01053	0.901525	Heart failure with reduced EF [Systolic or combined heart failure]	circulatory system
426.25	0.966079	0.905084	Other heart block	circulatory system
395	1.00806	0.905364	Heart valve disorders	circulatory system
251	1.04738	0.905767	Other disorders of pancreatic internal secretion	endocrine/metabolic
204.21	1.0485	0.918583	Myeloid leukemia, acute	neoplasms
427.1	1.00796	0.924323	Paroxysmal tachycardia, unspecified	circulatory system
505	0.968357	0.925919	Other pulmonary inflamation or edema	respiratory
428.2	0.98407	0.932218	Heart failure NOS	circulatory system
504.1	0.980551	0.936494	Idiopathic fibrosing alveolitis	respiratory
560	0.990118	0.941253	Intestinal obstruction without mention of hernia	digestive
420.22	1.02654	0.94314	Chronic pericarditis	circulatory system
198.6	0.987472	0.949273	Secondary malignancy of bone	neoplasms
655.1	0.976176	0.95143	Abnormality in fetal heart rate or rhythm	pregnancy complications
202.2	0.989552	0.951515	Non-Hodgkins lymphoma	neoplasms
198.3	0.9859	0.951532	Secondary malignant neoplasm of digestive systems	neoplasms
560.4	1.0129	0.951986	Other intestinal obstruction	digestive
539	0.988414	0.952091	Bariatric surgery	digestive
442.2	1.02096	0.955483	Aneurysm of iliac artery	circulatory system
440.2	0.991753	0.955869	Atherosclerosis of the extremities	circulatory system
550.6	1.00818	0.960926	Incisional hernia	digestive
394.3	1.01423	0.962934	Aortic valve disease	circulatory system
457.2	1.00612	0.963304	Encounter for long-term (current) use of antiplatelets/antithrombotics	circulatory system
474	1.0157	0.965828	Acute and chronic tonsillitis	respiratory
580.1	0.986189	0.966057	Glomerulonephritis	genitourinary
509.2	0.9825	0.9696	Respiratory insufficiency	respiratory
416	1.00718	0.969753	Cardiomegaly	circulatory system
415.1	1.00533	0.973905	Acute pulmonary heart disease	circulatory system
184	0.993173	0.979303	Cancer of other female genital organs	neoplasms
184.1	0.995094	0.986083	Malignant neoplasm of ovary and other uterine adnexa	neoplasms
575.2	1.00439	0.988335	Obstruction of bile duct	digestive
394.1	0.9983	0.990111	Mitral valve stenosis and aortic valve stenosis	circulatory system
286.2	0.999272	0.992024	Encounter for long-term (current) use of anticoagulants	hematopoietic
635.3	6.69502e-08	0.993055	Placenta previa and abruptio placenta	pregnancy complications
279.1	0.999129	0.997236	Immunity deficiency	endocrine/metabolic
642.1	1.00118	0.998695	Preeclampsia and eclampsia	pregnancy complications
